# Supplementary material for: Isolable acetylene complexes of copper and silver
Source: Chem Sci. 2022 May 20;13(24):7190–203. doi: 10.1039/d2sc02377f (PMC9214850; doi:10.1039/d2sc02377f)
Supplement: SC-013-D2SC02377F-s003 [file SC-013-D2SC02377F-s003.cif]

# Electronic Supplementary Material (ESI) for Chemical Science.
# This journal is © The Royal Society of Chemistry 2022

####################################################################### 
# 
# This file contains crystal structure data downloaded from the 
# Cambridge Structural Database (CSD) hosted by the Cambridge 
# Crystallographic Data Centre (CCDC).
# 
# Full information about CCDC data access policies and citation 
# guidelines are available at http://www.ccdc.cam.ac.uk/access/V1 
# 
# Audit and citation data items may have been added by the CCDC. 
# Please retain this information to preserve the provenance of 
# this file and to allow appropriate attribution of the data. 
# 
#######################################################################

data_rad840_0m_a
_database_code_depnum_ccdc_archive 'CCDC 2152324'
loop_
_audit_author_name
_audit_author_address
'Rasika Dias'
;The University of Texas at Arlington
United States of America
;
_audit_update_record             
;
2022-02-16 deposited with the CCDC.	2022-05-20 downloaded from the CCDC.
;
_audit_creation_date             2021-04-07
_audit_creation_method           
;
Olex2 1.3
(compiled 2020.11.12 svn.r5f609507 for OlexSys, GUI svn.r6272)
;
_shelx_SHELXL_version_number     2018/3
_chemical_name_common            ?
_chemical_name_systematic        ?
_chemical_formula_moiety         'C13 H18 Cu N4, B F4'
_chemical_formula_sum            'C13 H18 B Cu F4 N4'
_chemical_formula_weight         380.66
_chemical_melting_point          ?
loop_
_atom_type_symbol
_atom_type_description
_atom_type_scat_dispersion_real
_atom_type_scat_dispersion_imag
_atom_type_scat_source
C C 0.0033 0.0016 'International Tables Vol C Tables 4.2.6.8 and 6.1.1.4'
H H 0.0000 0.0000 'International Tables Vol C Tables 4.2.6.8 and 6.1.1.4'
B B 0.0013 0.0007 'International Tables Vol C Tables 4.2.6.8 and 6.1.1.4'
Cu Cu 0.3201 1.2651 'International Tables Vol C Tables 4.2.6.8 and 6.1.1.4'
F F 0.0171 0.0103 'International Tables Vol C Tables 4.2.6.8 and 6.1.1.4'
N N 0.0061 0.0033 'International Tables Vol C Tables 4.2.6.8 and 6.1.1.4'

_shelx_space_group_comment       
;
The symmetry employed for this shelxl refinement is uniquely defined
by the following loop, which should always be used as a source of
symmetry information in preference to the above space-group names.
They are only intended as comments.
;
_space_group_crystal_system      triclinic
_space_group_IT_number           2
_space_group_name_H-M_alt        'P -1'
_space_group_name_Hall           '-P 1'
loop_
_space_group_symop_operation_xyz
'x, y, z'
'-x, -y, -z'

_cell_length_a                   7.9267(5)
_cell_length_b                   10.4752(7)
_cell_length_c                   10.6827(7)
_cell_angle_alpha                107.079(2)
_cell_angle_beta                 100.3190(10)
_cell_angle_gamma                102.0130(10)
_cell_volume                     801.49(9)
_cell_formula_units_Z            2
_cell_measurement_reflns_used    9842
_cell_measurement_temperature    100.0
_cell_measurement_theta_max      32.26
_cell_measurement_theta_min      2.72
_shelx_estimated_absorpt_T_max   0.972
_shelx_estimated_absorpt_T_min   0.766
_exptl_absorpt_coefficient_mu    1.405
_exptl_absorpt_correction_T_max  0.7464
_exptl_absorpt_correction_T_min  0.6472
_exptl_absorpt_correction_type   multi-scan
_exptl_absorpt_process_details   
;
SADABS-2016/2 (Bruker,2016/2) was used for absorption correction.
wR2(int) was 0.0981 before and 0.0730 after correction.
The Ratio of minimum to maximum transmission is 0.8671.
The \l/2 correction factor is Not present.
;
_exptl_absorpt_special_details   ?
_exptl_crystal_colour            colourless
_exptl_crystal_colour_primary    colourless
_exptl_crystal_density_diffrn    1.577
_exptl_crystal_density_meas      ?
_exptl_crystal_density_method    'not measured'
_exptl_crystal_description       plates
_exptl_crystal_F_000             388
_exptl_crystal_size_max          0.2
_exptl_crystal_size_mid          0.16
_exptl_crystal_size_min          0.02
_exptl_transmission_factor_max   ?
_exptl_transmission_factor_min   ?
_diffrn_reflns_av_R_equivalents  0.0609
_diffrn_reflns_av_unetI/netI     0.0442
_diffrn_reflns_Laue_measured_fraction_full 0.999
_diffrn_reflns_Laue_measured_fraction_max 0.998
_diffrn_reflns_limit_h_max       10
_diffrn_reflns_limit_h_min       -10
_diffrn_reflns_limit_k_max       14
_diffrn_reflns_limit_k_min       -14
_diffrn_reflns_limit_l_max       14
_diffrn_reflns_limit_l_min       -14
_diffrn_reflns_number            27886
_diffrn_reflns_point_group_measured_fraction_full 0.999
_diffrn_reflns_point_group_measured_fraction_max 0.998
_diffrn_reflns_theta_full        25.242
_diffrn_reflns_theta_max         29.128
_diffrn_reflns_theta_min         2.718
_diffrn_ambient_temperature      100.0
_diffrn_detector                 'charge-coupled device (CCD) area detector'
_diffrn_detector_area_resol_mean 7.9
_diffrn_detector_type            'Photon 100 CMOS'
_diffrn_measured_fraction_theta_full 0.999
_diffrn_measured_fraction_theta_max 0.998
_diffrn_measurement_device       'three-circle diffractometer'
_diffrn_measurement_device_type  'Bruker D8 Quest'
_diffrn_measurement_method       '\f and \w scans'
_diffrn_radiation_collimation    '0.6 mm double-pinhole'
_diffrn_radiation_detector       'Photon 100 CMOS'
_diffrn_radiation_monochromator  'curved graphite'
_diffrn_radiation_probe          x-ray
_diffrn_radiation_type           'Mo K\a'
_diffrn_radiation_wavelength     0.71073
_diffrn_radiation_xray_symbol    K-L~3~
_diffrn_source                   'fine-focus sealed X-ray tube'
_diffrn_source_current           30.0
_diffrn_source_power             1.5
_diffrn_source_type              'KFF MO-2KC-90'
_diffrn_source_voltage           50.0
_diffrn_standards_number         0
_reflns_Friedel_coverage         0.000
_reflns_Friedel_fraction_full    .
_reflns_Friedel_fraction_max     .
_reflns_number_gt                3605
_reflns_number_total             4311
_reflns_special_details          
;
 Reflections were merged by SHELXL according to the crystal
 class for the calculation of statistics and refinement.
 
 _reflns_Friedel_fraction is defined as the number of unique
 Friedel pairs measured divided by the number that would be
 possible theoretically, ignoring centric projections and
 systematic absences.
;
_reflns_threshold_expression     'I > 2\s(I)'
_computing_cell_refinement       'SAINT V8.40B (?, 2016)'
_computing_data_collection       'APEX3 Ver. 2016.5-0 (Bruker-AXS, 2016)'
_computing_data_reduction        'SAINT V8.40B (?, 2016)'
_computing_molecular_graphics    'Olex2 1.3 (Dolomanov et al., 2009)'
_computing_publication_material  'Olex2 1.3 (Dolomanov et al., 2009)'
_computing_structure_refinement  'SHELXL 2018/3 (Sheldrick, 2015)'
_computing_structure_solution    'SHELXT 2018/2 (Sheldrick, 2018)'
_refine_diff_density_max         0.680
_refine_diff_density_min         -0.643
_refine_diff_density_rms         0.115
_refine_ls_extinction_coef       .
_refine_ls_extinction_method     none
_refine_ls_goodness_of_fit_ref   1.072
_refine_ls_hydrogen_treatment    mixed
_refine_ls_matrix_type           full
_refine_ls_number_parameters     220
_refine_ls_number_reflns         4311
_refine_ls_number_restraints     0
_refine_ls_R_factor_all          0.0678
_refine_ls_R_factor_gt           0.0492
_refine_ls_restrained_S_all      1.072
_refine_ls_shift/su_max          0.000
_refine_ls_shift/su_mean         0.000
_refine_ls_structure_factor_coef Fsqd
_refine_ls_weighting_details     
'w=1/[\s^2^(Fo^2^)+2.6863P] where P=(Fo^2^+2Fc^2^)/3'
_refine_ls_weighting_scheme      calc
_refine_ls_wR_factor_gt          0.0855
_refine_ls_wR_factor_ref         0.0931
_refine_special_details          ?
_olex2_refinement_description    
;
1. Fixed Uiso
 At 1.2 times of:
  All C(H) groups, All C(H,H) groups
 At 1.5 times of:
  All C(H,H,H) groups
2.a Secondary CH2 refined with riding coordinates:
 C11(H11A,H11B)
2.b Aromatic/amide H refined with riding coordinates:
 C2(H2), C7(H7)
2.c Idealised Me refined as rotating group:
 C9(H9A,H9B,H9C), C4(H4A,H4B,H4C), C10(H10A,H10B,H10C), C5(H5A,H5B,H5C)
;
_atom_sites_solution_hydrogens   mixed
_atom_sites_solution_primary     dual
_atom_sites_solution_secondary   ?
loop_
_atom_site_label
_atom_site_type_symbol
_atom_site_fract_x
_atom_site_fract_y
_atom_site_fract_z
_atom_site_U_iso_or_equiv
_atom_site_adp_type
_atom_site_occupancy
_atom_site_site_symmetry_order
_atom_site_calc_flag
_atom_site_refinement_flags_posn
_atom_site_refinement_flags_adp
_atom_site_refinement_flags_occupancy
_atom_site_disorder_assembly
_atom_site_disorder_group
Cu Cu 0.43845(4) 0.45684(3) 0.70954(4) 0.01098(9) Uani 1 1 d . . . . .
F1 F 0.1461(2) 0.29958(18) 0.47354(17) 0.0199(4) Uani 1 1 d . . . . .
F3 F -0.1436(2) 0.19712(19) 0.3499(2) 0.0268(4) Uani 1 1 d . . . . .
F2 F 0.0804(3) 0.2099(2) 0.24436(19) 0.0298(5) Uani 1 1 d . . . . .
F4 F 0.0466(2) 0.06642(18) 0.3664(2) 0.0241(4) Uani 1 1 d . . . . .
N3 N 0.4946(3) 0.1886(2) 0.6884(2) 0.0103(4) Uani 1 1 d . . . . .
N1 N 0.2843(3) 0.2487(2) 0.8134(2) 0.0119(4) Uani 1 1 d . . . . .
N4 N 0.5675(3) 0.3127(2) 0.6741(2) 0.0103(4) Uani 1 1 d . . . . .
N2 N 0.2926(3) 0.3814(2) 0.8171(2) 0.0124(4) Uani 1 1 d . . . . .
C13 C 0.5245(4) 0.6143(3) 0.6504(3) 0.0173(6) Uani 1 1 d . . . . .
C9 C 0.8566(3) 0.4290(3) 0.6455(3) 0.0138(5) Uani 1 1 d . . . . .
H9A H 0.809647 0.437996 0.558108 0.021 Uiso 1 1 calc R U . . .
H9B H 0.974029 0.412063 0.648865 0.021 Uiso 1 1 calc R U . . .
H9C H 0.867761 0.514957 0.718898 0.021 Uiso 1 1 calc R U . . .
C12 C 0.3988(4) 0.6320(3) 0.6948(3) 0.0165(6) Uani 1 1 d . . . . .
C6 C 0.7324(3) 0.3106(3) 0.6616(3) 0.0107(5) Uani 1 1 d . . . . .
C8 C 0.6102(4) 0.1092(3) 0.6835(3) 0.0129(5) Uani 1 1 d . . . . .
C1 C 0.2545(4) 0.4444(3) 0.9330(3) 0.0151(5) Uani 1 1 d . . . . .
C3 C 0.2419(4) 0.2279(3) 0.9249(3) 0.0155(6) Uani 1 1 d . . . . .
C11 C 0.3106(3) 0.1534(3) 0.6941(3) 0.0125(5) Uani 1 1 d . . . . .
H11A H 0.275661 0.057544 0.695432 0.015 Uiso 1 1 calc R U . . .
H11B H 0.233178 0.156578 0.611944 0.015 Uiso 1 1 calc R U . . .
C2 C 0.2215(4) 0.3513(3) 1.0017(3) 0.0176(6) Uani 1 1 d . . . . .
H2 H 0.190666 0.369782 1.085951 0.021 Uiso 1 1 calc R U . . .
C7 C 0.7632(4) 0.1856(3) 0.6672(3) 0.0140(5) Uani 1 1 d . . . . .
H7 H 0.869491 0.158541 0.661042 0.017 Uiso 1 1 calc R U . . .
C4 C 0.2524(4) 0.5928(3) 0.9729(3) 0.0194(6) Uani 1 1 d . . . . .
H4A H 0.373444 0.652177 0.990749 0.029 Uiso 1 1 calc R U . . .
H4B H 0.209423 0.617352 1.054869 0.029 Uiso 1 1 calc R U . . .
H4C H 0.172974 0.606334 0.899272 0.029 Uiso 1 1 calc R U . . .
C10 C 0.5645(4) -0.0318(3) 0.6934(3) 0.0197(6) Uani 1 1 d . . . . .
H10A H 0.528419 -0.026595 0.777465 0.030 Uiso 1 1 calc R U . . .
H10B H 0.668818 -0.068186 0.693586 0.030 Uiso 1 1 calc R U . . .
H10C H 0.465928 -0.093743 0.615689 0.030 Uiso 1 1 calc R U . . .
C5 C 0.2279(5) 0.0943(3) 0.9507(3) 0.0252(7) Uani 1 1 d . . . . .
H5A H 0.121843 0.023599 0.886675 0.038 Uiso 1 1 calc R U . . .
H5B H 0.218135 0.107686 1.043526 0.038 Uiso 1 1 calc R U . . .
H5C H 0.334583 0.063833 0.938726 0.038 Uiso 1 1 calc R U . . .
B B 0.0320(4) 0.1937(3) 0.3584(3) 0.0139(6) Uani 1 1 d . . . . .
H13 H 0.611(5) 0.626(4) 0.614(4) 0.035(11) Uiso 1 1 d . . . . .
H12 H 0.309(6) 0.670(4) 0.716(4) 0.044(12) Uiso 1 1 d . . . . .

loop_
_atom_site_aniso_label
_atom_site_aniso_U_11
_atom_site_aniso_U_22
_atom_site_aniso_U_33
_atom_site_aniso_U_23
_atom_site_aniso_U_13
_atom_site_aniso_U_12
Cu 0.01054(15) 0.01043(15) 0.01464(17) 0.00623(12) 0.00424(12) 0.00487(12)
F1 0.0190(9) 0.0196(9) 0.0173(9) 0.0039(7) 0.0039(7) 0.0013(7)
F3 0.0133(8) 0.0265(10) 0.0403(12) 0.0081(9) 0.0049(8) 0.0119(8)
F2 0.0354(11) 0.0279(10) 0.0187(9) 0.0075(8) 0.0087(8) -0.0078(9)
F4 0.0181(9) 0.0161(8) 0.0410(11) 0.0132(8) 0.0066(8) 0.0068(7)
N3 0.0094(10) 0.0083(10) 0.0141(11) 0.0049(9) 0.0030(9) 0.0027(8)
N1 0.0114(10) 0.0130(11) 0.0130(11) 0.0060(9) 0.0051(9) 0.0031(9)
N4 0.0096(10) 0.0093(10) 0.0141(11) 0.0062(9) 0.0054(9) 0.0020(8)
N2 0.0105(10) 0.0131(11) 0.0151(11) 0.0055(9) 0.0047(9) 0.0044(9)
C13 0.0192(14) 0.0115(13) 0.0221(15) 0.0088(11) 0.0042(12) 0.0029(11)
C9 0.0092(12) 0.0153(13) 0.0188(14) 0.0081(11) 0.0055(11) 0.0028(10)
C12 0.0209(14) 0.0107(13) 0.0200(14) 0.0077(11) 0.0028(12) 0.0077(11)
C6 0.0082(11) 0.0120(12) 0.0117(12) 0.0034(10) 0.0036(10) 0.0028(10)
C8 0.0140(13) 0.0120(12) 0.0151(13) 0.0055(10) 0.0050(11) 0.0064(10)
C1 0.0094(12) 0.0206(14) 0.0143(13) 0.0030(11) 0.0033(10) 0.0061(11)
C3 0.0123(13) 0.0215(14) 0.0111(13) 0.0066(11) 0.0022(10) 0.0008(11)
C11 0.0092(12) 0.0136(12) 0.0149(13) 0.0059(11) 0.0047(10) 0.0011(10)
C2 0.0147(13) 0.0238(15) 0.0144(13) 0.0054(12) 0.0071(11) 0.0040(12)
C7 0.0122(12) 0.0148(13) 0.0177(14) 0.0067(11) 0.0063(11) 0.0056(10)
C4 0.0180(14) 0.0219(15) 0.0156(14) 0.0010(12) 0.0040(12) 0.0082(12)
C10 0.0193(14) 0.0147(14) 0.0321(17) 0.0128(13) 0.0106(13) 0.0088(12)
C5 0.0351(18) 0.0233(16) 0.0208(16) 0.0129(13) 0.0118(14) 0.0040(14)
B 0.0139(14) 0.0118(14) 0.0173(15) 0.0052(12) 0.0059(12) 0.0042(12)

_geom_special_details            
;
 All esds (except the esd in the dihedral angle between two l.s. planes)
 are estimated using the full covariance matrix.  The cell esds are taken
 into account individually in the estimation of esds in distances, angles
 and torsion angles; correlations between esds in cell parameters are only
 used when they are defined by crystal symmetry.  An approximate (isotropic)
 treatment of cell esds is used for estimating esds involving l.s. planes.
;
loop_
_geom_bond_atom_site_label_1
_geom_bond_atom_site_label_2
_geom_bond_distance
_geom_bond_site_symmetry_2
_geom_bond_publ_flag
Cu N4 1.978(2) . ?
Cu N2 1.977(2) . ?
Cu C13 1.970(3) . ?
Cu C12 1.971(3) . ?
F1 B 1.394(4) . ?
F3 B 1.387(3) . ?
F2 B 1.387(4) . ?
F4 B 1.387(3) . ?
N3 N4 1.372(3) . ?
N3 C8 1.358(3) . ?
N3 C11 1.445(3) . ?
N1 N2 1.367(3) . ?
N1 C3 1.358(3) . ?
N1 C11 1.449(3) . ?
N4 C6 1.342(3) . ?
N2 C1 1.341(4) . ?
C13 C12 1.203(4) . ?
C13 H13 0.85(4) . ?
C9 H9A 0.9800 . ?
C9 H9B 0.9800 . ?
C9 H9C 0.9800 . ?
C9 C6 1.488(4) . ?
C12 H12 0.92(4) . ?
C6 C7 1.397(4) . ?
C8 C7 1.377(4) . ?
C8 C10 1.486(4) . ?
C1 C2 1.394(4) . ?
C1 C4 1.490(4) . ?
C3 C2 1.372(4) . ?
C3 C5 1.490(4) . ?
C11 H11A 0.9900 . ?
C11 H11B 0.9900 . ?
C2 H2 0.9500 . ?
C7 H7 0.9500 . ?
C4 H4A 0.9800 . ?
C4 H4B 0.9800 . ?
C4 H4C 0.9800 . ?
C10 H10A 0.9800 . ?
C10 H10B 0.9800 . ?
C10 H10C 0.9800 . ?
C5 H5A 0.9800 . ?
C5 H5B 0.9800 . ?
C5 H5C 0.9800 . ?

loop_
_geom_angle_atom_site_label_1
_geom_angle_atom_site_label_2
_geom_angle_atom_site_label_3
_geom_angle
_geom_angle_site_symmetry_1
_geom_angle_site_symmetry_3
_geom_angle_publ_flag
N2 Cu N4 97.14(9) . . ?
C13 Cu N4 114.63(11) . . ?
C13 Cu N2 147.43(11) . . ?
C13 Cu C12 35.55(13) . . ?
C12 Cu N4 150.11(11) . . ?
C12 Cu N2 112.67(11) . . ?
N4 N3 C11 119.5(2) . . ?
C8 N3 N4 111.4(2) . . ?
C8 N3 C11 128.8(2) . . ?
N2 N1 C11 117.8(2) . . ?
C3 N1 N2 111.3(2) . . ?
C3 N1 C11 130.8(2) . . ?
N3 N4 Cu 117.81(16) . . ?
C6 N4 Cu 135.33(18) . . ?
C6 N4 N3 105.6(2) . . ?
N1 N2 Cu 117.55(17) . . ?
C1 N2 Cu 131.1(2) . . ?
C1 N2 N1 105.8(2) . . ?
Cu C13 H13 126(3) . . ?
C12 C13 Cu 72.24(19) . . ?
C12 C13 H13 162(3) . . ?
H9A C9 H9B 109.5 . . ?
H9A C9 H9C 109.5 . . ?
H9B C9 H9C 109.5 . . ?
C6 C9 H9A 109.5 . . ?
C6 C9 H9B 109.5 . . ?
C6 C9 H9C 109.5 . . ?
Cu C12 H12 128(3) . . ?
C13 C12 Cu 72.20(19) . . ?
C13 C12 H12 160(3) . . ?
N4 C6 C9 122.1(2) . . ?
N4 C6 C7 109.9(2) . . ?
C7 C6 C9 128.0(2) . . ?
N3 C8 C7 106.2(2) . . ?
N3 C8 C10 122.8(2) . . ?
C7 C8 C10 131.0(3) . . ?
N2 C1 C2 109.7(3) . . ?
N2 C1 C4 121.3(3) . . ?
C2 C1 C4 129.0(3) . . ?
N1 C3 C2 106.2(2) . . ?
N1 C3 C5 123.4(3) . . ?
C2 C3 C5 130.4(3) . . ?
N3 C11 N1 111.2(2) . . ?
N3 C11 H11A 109.4 . . ?
N3 C11 H11B 109.4 . . ?
N1 C11 H11A 109.4 . . ?
N1 C11 H11B 109.4 . . ?
H11A C11 H11B 108.0 . . ?
C1 C2 H2 126.5 . . ?
C3 C2 C1 107.1(3) . . ?
C3 C2 H2 126.5 . . ?
C6 C7 H7 126.5 . . ?
C8 C7 C6 106.9(2) . . ?
C8 C7 H7 126.5 . . ?
C1 C4 H4A 109.5 . . ?
C1 C4 H4B 109.5 . . ?
C1 C4 H4C 109.5 . . ?
H4A C4 H4B 109.5 . . ?
H4A C4 H4C 109.5 . . ?
H4B C4 H4C 109.5 . . ?
C8 C10 H10A 109.5 . . ?
C8 C10 H10B 109.5 . . ?
C8 C10 H10C 109.5 . . ?
H10A C10 H10B 109.5 . . ?
H10A C10 H10C 109.5 . . ?
H10B C10 H10C 109.5 . . ?
C3 C5 H5A 109.5 . . ?
C3 C5 H5B 109.5 . . ?
C3 C5 H5C 109.5 . . ?
H5A C5 H5B 109.5 . . ?
H5A C5 H5C 109.5 . . ?
H5B C5 H5C 109.5 . . ?
F3 B F1 110.5(2) . . ?
F3 B F2 109.7(3) . . ?
F3 B F4 108.7(2) . . ?
F2 B F1 109.2(2) . . ?
F2 B F4 109.6(2) . . ?
F4 B F1 109.0(2) . . ?

loop_
_geom_torsion_atom_site_label_1
_geom_torsion_atom_site_label_2
_geom_torsion_atom_site_label_3
_geom_torsion_atom_site_label_4
_geom_torsion
_geom_torsion_site_symmetry_1
_geom_torsion_site_symmetry_2
_geom_torsion_site_symmetry_3
_geom_torsion_site_symmetry_4
_geom_torsion_publ_flag
Cu N4 C6 C9 -13.1(4) . . . . ?
Cu N4 C6 C7 166.5(2) . . . . ?
Cu N2 C1 C2 -152.5(2) . . . . ?
Cu N2 C1 C4 27.2(4) . . . . ?
N3 N4 C6 C9 -179.3(2) . . . . ?
N3 N4 C6 C7 0.3(3) . . . . ?
N3 C8 C7 C6 -0.6(3) . . . . ?
N1 N2 C1 C2 -0.3(3) . . . . ?
N1 N2 C1 C4 179.4(2) . . . . ?
N1 C3 C2 C1 -0.5(3) . . . . ?
N4 N3 C8 C7 0.8(3) . . . . ?
N4 N3 C8 C10 -178.7(3) . . . . ?
N4 N3 C11 N1 -64.6(3) . . . . ?
N4 C6 C7 C8 0.2(3) . . . . ?
N2 N1 C3 C2 0.4(3) . . . . ?
N2 N1 C3 C5 -178.3(3) . . . . ?
N2 N1 C11 N3 71.3(3) . . . . ?
N2 C1 C2 C3 0.5(3) . . . . ?
C9 C6 C7 C8 179.7(3) . . . . ?
C8 N3 N4 Cu -169.75(18) . . . . ?
C8 N3 N4 C6 -0.7(3) . . . . ?
C8 N3 C11 N1 121.8(3) . . . . ?
C3 N1 N2 Cu 156.62(18) . . . . ?
C3 N1 N2 C1 -0.1(3) . . . . ?
C3 N1 C11 N3 -112.7(3) . . . . ?
C11 N3 N4 Cu 15.6(3) . . . . ?
C11 N3 N4 C6 -175.3(2) . . . . ?
C11 N3 C8 C7 174.8(3) . . . . ?
C11 N3 C8 C10 -4.6(4) . . . . ?
C11 N1 N2 Cu -26.6(3) . . . . ?
C11 N1 N2 C1 176.7(2) . . . . ?
C11 N1 C3 C2 -175.9(3) . . . . ?
C11 N1 C3 C5 5.4(5) . . . . ?
C4 C1 C2 C3 -179.2(3) . . . . ?
C10 C8 C7 C6 178.8(3) . . . . ?
C5 C3 C2 C1 178.1(3) . . . . ?

_shelx_res_file                  
;
TITL rad840_0m_a.res in P-1
    rad840_0m_a.res
    created by SHELXL-2018/3 at 19:33:37 on 07-Apr-2021
REM Old TITL rad840_0m in P1
REM SHELXT solution in P-1: R1 0.085, Rweak 0.010, Alpha 0.033
REM <I/s> 0.000 for 0 systematic absences, Orientation as input
REM Formula found by SHELXT: C15 B Cu F4 N2
CELL 0.71073 7.9267 10.4752 10.6827 107.079 100.319 102.013
ZERR 2 0.0005 0.0007 0.0007 0.002 0.001 0.001
LATT 1
SFAC C H B Cu F N
UNIT 26 36 2 2 8 8

L.S. 16
PLAN  3
SIZE 0.02 0.16 0.2
TEMP -173.15
CONF
BOND
LIST 4
MORE -1
BOND $H
fmap 2
acta
SHEL 999 0.73
OMIT 0 -1 1
REM <olex2.extras>
REM <HklSrc "%.\\rad840_0m_a.hkl">
REM </olex2.extras>

WGHT    0.000000    2.686300
FVAR       0.66532
CU    4    0.438447    0.456836    0.709536    11.00000    0.01054    0.01043 =
         0.01464    0.00623    0.00424    0.00487
F1    5    0.146097    0.299575    0.473541    11.00000    0.01896    0.01960 =
         0.01728    0.00393    0.00386    0.00128
F3    5   -0.143591    0.197118    0.349865    11.00000    0.01327    0.02653 =
         0.04033    0.00807    0.00489    0.01192
F2    5    0.080381    0.209935    0.244355    11.00000    0.03538    0.02792 =
         0.01866    0.00752    0.00870   -0.00777
F4    5    0.046612    0.066424    0.366416    11.00000    0.01807    0.01608 =
         0.04099    0.01322    0.00664    0.00681
N3    6    0.494632    0.188623    0.688444    11.00000    0.00945    0.00827 =
         0.01413    0.00490    0.00301    0.00269
N1    6    0.284265    0.248690    0.813411    11.00000    0.01140    0.01299 =
         0.01297    0.00596    0.00511    0.00312
N4    6    0.567454    0.312738    0.674146    11.00000    0.00957    0.00932 =
         0.01411    0.00618    0.00536    0.00196
N2    6    0.292588    0.381404    0.817068    11.00000    0.01052    0.01306 =
         0.01514    0.00549    0.00471    0.00441
C13   1    0.524527    0.614258    0.650368    11.00000    0.01924    0.01146 =
         0.02214    0.00879    0.00420    0.00290
C9    1    0.856561    0.429013    0.645494    11.00000    0.00918    0.01529 =
         0.01883    0.00807    0.00546    0.00277
AFIX 137
H9A   2    0.809647    0.437996    0.558108    11.00000   -1.50000
H9B   2    0.974029    0.412063    0.648865    11.00000   -1.50000
H9C   2    0.867761    0.514957    0.718898    11.00000   -1.50000
AFIX   0
C12   1    0.398767    0.632030    0.694754    11.00000    0.02091    0.01075 =
         0.02002    0.00769    0.00275    0.00768
C6    1    0.732430    0.310616    0.661607    11.00000    0.00817    0.01204 =
         0.01170    0.00336    0.00357    0.00277
C8    1    0.610214    0.109173    0.683525    11.00000    0.01398    0.01199 =
         0.01515    0.00552    0.00499    0.00642
C1    1    0.254457    0.444434    0.932975    11.00000    0.00935    0.02064 =
         0.01428    0.00300    0.00330    0.00608
C3    1    0.241861    0.227916    0.924874    11.00000    0.01229    0.02155 =
         0.01113    0.00660    0.00215    0.00079
C11   1    0.310613    0.153435    0.694076    11.00000    0.00921    0.01363 =
         0.01489    0.00593    0.00471    0.00107
AFIX  23
H11A  2    0.275661    0.057544    0.695432    11.00000   -1.20000
H11B  2    0.233178    0.156578    0.611944    11.00000   -1.20000
AFIX   0
C2    1    0.221466    0.351295    1.001736    11.00000    0.01467    0.02379 =
         0.01440    0.00541    0.00707    0.00403
AFIX  43
H2    2    0.190666    0.369782    1.085951    11.00000   -1.20000
AFIX   0
C7    1    0.763246    0.185619    0.667249    11.00000    0.01217    0.01483 =
         0.01773    0.00670    0.00631    0.00565
AFIX  43
H7    2    0.869491    0.158541    0.661042    11.00000   -1.20000
AFIX   0
C4    1    0.252398    0.592769    0.972881    11.00000    0.01797    0.02194 =
         0.01565    0.00105    0.00403    0.00816
AFIX 137
H4A   2    0.373444    0.652177    0.990749    11.00000   -1.50000
H4B   2    0.209423    0.617352    1.054869    11.00000   -1.50000
H4C   2    0.172974    0.606334    0.899272    11.00000   -1.50000
AFIX   0
C10   1    0.564452   -0.031834    0.693407    11.00000    0.01933    0.01471 =
         0.03213    0.01285    0.01063    0.00880
AFIX 137
H10A  2    0.528419   -0.026595    0.777465    11.00000   -1.50000
H10B  2    0.668818   -0.068186    0.693586    11.00000   -1.50000
H10C  2    0.465928   -0.093743    0.615689    11.00000   -1.50000
AFIX   0
C5    1    0.227912    0.094333    0.950655    11.00000    0.03512    0.02332 =
         0.02082    0.01290    0.01179    0.00403
AFIX 137
H5A   2    0.121843    0.023599    0.886675    11.00000   -1.50000
H5B   2    0.218135    0.107686    1.043526    11.00000   -1.50000
H5C   2    0.334583    0.063833    0.938726    11.00000   -1.50000
AFIX   0

B     3    0.031972    0.193664    0.358436    11.00000    0.01390    0.01176 =
         0.01730    0.00522    0.00586    0.00415
H13   2    0.611233    0.625559    0.614258    11.00000    0.03549
H12   2    0.308796    0.670415    0.716382    11.00000    0.04449
HKLF 4


REM  rad840_0m_a.res in P-1
REM wR2 = 0.0931, GooF = S = 1.072, Restrained GooF = 1.072 for all data
REM R1 = 0.0492 for 3605 Fo > 4sig(Fo) and 0.0678 for all 4311 data
REM 220 parameters refined using 0 restraints

END

WGHT      0.0000      2.6865

REM Highest difference peak  0.680,  deepest hole -0.643,  1-sigma level  0.115
Q1    1   0.4064  0.5533  0.7001  11.00000  0.05    0.68
Q2    1   0.4521  0.3393  0.6951  11.00000  0.05    0.63
Q3    1   0.5492  0.3796  0.6822  11.00000  0.05    0.56
;
_shelx_res_checksum              15889
_shelx_hkl_file                  
;
  -1   0   0 1223.88   47.20
  -1   0   0 1350.56   47.60
  -1   0   0 1370.16   47.20
  -1   0   0 1233.68   47.00
  -1   0   0 1380.16   47.30
  -1   0   0 1376.26   47.70
  -1   0   0 1390.86   47.50
  -2   0   0    5.70    2.40
  -2   0   0    3.20    3.10
  -2   0   0    4.80    2.80
  -2   0   0    5.30    2.70
  -2   0   0    5.90    3.10
  -2   0   0    7.40    3.90
  -2   0   0    7.10    4.50
  -2   0   0   12.30    3.60
   2   0   0    6.20    3.00
   2   0   0    6.70    2.30
   2   0   0    4.70    2.80
   2   0   0    6.20    2.60
   2   0   0    7.90    2.80
   2   0   0    7.90    3.70
   2   0   0    8.70    4.40
   2   0   0    9.70    3.80
   2   0   0    5.80    3.10
  -3   0   0  754.22   29.40
  -3   0   0  756.92   28.90
  -3   0   0  737.13   27.90
  -3   0   0  766.12   29.80
  -3   0   0  737.53   30.30
  -3   0   0  748.53   29.10
  -3   0   0  734.63   30.60
   3   0   0  727.13   29.60
   3   0   0  763.72   29.20
   3   0   0  711.43   27.80
   3   0   0  752.32   32.00
   3   0   0  741.43   29.10
   3   0   0  717.43   29.90
   3   0   0  759.72   28.90
   3   0   0  735.63   29.50
  -4   0   0  255.17   13.50
  -4   0   0  254.57   14.30
  -4   0   0  256.47   14.60
  -4   0   0  250.17   15.60
  -4   0   0  245.48   16.30
  -4   0   0  248.18   11.80
   4   0   0  232.48   11.90
   4   0   0  256.57   13.80
   4   0   0  248.38   14.20
   4   0   0  241.28   15.10
   4   0   0  259.57   12.60
  -5   0   0   -2.40    5.70
  -5   0   0   -1.60    9.00
  -5   0   0    7.00    5.00
  -5   0   0   -1.60    4.40
  -5   0   0    6.00    3.80
  -5   0   0   -2.50    5.50
   5   0   0    0.90    4.80
   5   0   0    1.10    7.20
   5   0   0    7.20    4.90
   5   0   0    5.20    5.30
  -6   0   0  597.74   29.00
  -6   0   0  582.04   26.70
  -6   0   0  536.15   25.90
  -6   0   0  524.05   28.50
  -6   0   0  555.64   28.80
  -6   0   0  508.85   23.50
   6   0   0  545.95   24.70
   6   0   0  544.55   28.80
   6   0   0  592.94   26.90
   6   0   0  584.54   27.10
  -7   0   0  576.54   31.80
  -7   0   0  624.24   32.40
  -7   0   0  591.34   29.80
  -7   0   0  566.54   27.30
  -7   0   0  596.84   36.20
   7   0   0  545.35   27.50
   7   0   0  604.54   30.50
   7   0   0  591.54   30.20
   7   0   0  632.84   30.40
  -8   0   0   76.69   13.70
  -8   0   0   50.39   15.80
  -8   0   0   60.89   13.80
  -8   0   0   67.79   14.80
   8   0   0   48.20   13.40
   8   0   0   56.49   12.40
  -9   0   0   16.90   17.20
   9   0   0  -13.60   17.10
   9   0   0   48.20   24.10
   9   0   0   13.30   15.40
   9   0   0   32.50   13.40
 -10   0   0  178.28   34.70
 -10   0   0  154.38   24.00
 -10   0   0  157.68   35.10
  10   0   0  176.98   34.00
  10   0   0  108.59   20.90
  10   0   0  168.88   33.20
 -11   0   0   62.09   31.00
 -11   0   0   34.40   24.50
  11   0   0   28.80   23.00
  11   0   0  -17.00   36.40
  11  -1   0    3.10   30.50
  11  -1   0   50.89   20.10
  11  -1   0   50.49   22.70
 -11   1   0  -14.90   26.10
 -11   1   0  -14.20   28.00
 -11   1   0   75.49   42.60
  10  -1   0   75.09   19.40
  10  -1   0  102.29   30.70
  10  -1   0  100.59   19.20
 -10   1   0   74.79   21.80
 -10   1   0  125.79   23.30
 -10   1   0   82.39   19.30
   9  -1   0  190.58   35.30
   9  -1   0  235.38   26.20
   9  -1   0  189.68   25.30
   9  -1   0  176.98   30.60
   9  -1   0  143.79   27.50
  -9   1   0  196.48   19.90
  -9   1   0  152.18   26.30
  -9   1   0  210.78   32.40
   8  -1   0   50.19   12.00
   8  -1   0   72.69   17.50
   8  -1   0   50.99   10.80
   8  -1   0   42.40   13.60
  -8   1   0   36.50    9.60
  -8   1   0   37.50    8.80
  -8   1   0   61.99   13.70
   7  -1   0  120.69   18.30
   7  -1   0  137.99   16.10
   7  -1   0  143.79   15.20
   7  -1   0  103.29   17.10
  -7   1   0  125.19   12.90
  -7   1   0  121.19   16.40
  -7   1   0  112.19   17.40
  -7   1   0  125.79   17.90
  -7   1   0  121.29   17.60
  -7   1   0  129.09   13.50
   6  -1   0   89.79   19.70
   6  -1   0   83.79   11.70
   6  -1   0  100.49   12.20
   6  -1   0   97.89   12.00
  -6   1   0  108.49   12.60
  -6   1   0   83.89   13.50
  -6   1   0   99.89   10.00
  -6   1   0   84.19   12.80
  -6   1   0   92.69   14.20
  -6   1   0  103.59   10.80
   5  -1   0   79.09   10.10
   5  -1   0   75.39    9.80
   5  -1   0   92.09   13.20
  -5   1   0  106.59   10.30
  -5   1   0   85.89    8.60
  -5   1   0   70.49   11.00
  -5   1   0   96.89    9.50
  -5   1   0   82.59   11.20
  -5   1   0   78.69   11.70
  -5   1   0   65.49   12.60
  -5   1   0   63.69   10.30
   4  -1   0   97.89   11.00
   4  -1   0   91.29    8.20
  -4   1   0  104.39    8.80
  -4   1   0  101.09    9.70
  -4   1   0   82.59    9.20
  -4   1   0   89.59   10.40
  -4   1   0  111.69    9.00
  -4   1   0   88.09   10.10
  -4   1   0  107.59    9.10
  -4   1   0   98.49    7.70
   3  -1   0  336.57   16.90
   3  -1   0  364.56   16.10
   3  -1   0  335.17   16.10
   3  -1   0  358.06   15.20
   3  -1   0  342.07   15.40
   3  -1   0  356.76   15.80
   3  -1   0  342.17   15.20
  -3   1   0  373.16   16.40
  -3   1   0  356.66   15.40
  -3   1   0  341.37   15.10
  -3   1   0  347.27   15.50
  -3   1   0  363.56   15.80
  -3   1   0  346.47   16.30
  -3   1   0  364.46   17.30
  -3   1   0  337.77   16.50
   2  -1   0   60.39    5.60
   2  -1   0   54.89    5.50
   2  -1   0   57.39    5.90
   2  -1   0   58.99    6.40
   2  -1   0   59.09    5.20
   2  -1   0   55.59    5.00
   2  -1   0   59.89    5.00
  -2   1   0   57.79    5.10
  -2   1   0   63.19    6.40
  -2   1   0   55.19    5.40
  -2   1   0   57.39    5.70
  -2   1   0   59.69    6.10
  -2   1   0   59.19    5.80
  -2   1   0   55.29    5.30
  -2   1   0   62.39    5.30
   1  -1   0 3762.72  130.49
   1  -1   0 3889.61  130.19
   1  -1   0 3848.52  131.09
   1  -1   0 3445.16  130.69
   1  -1   0 3767.52  130.79
   1  -1   0 3515.55  130.59
   1  -1   0 3594.54  130.59
  -1   1   0 3716.83  130.09
  -1   1   0 4008.50  130.49
  -1   1   0 3766.02  130.69
  -1   1   0 3688.93  129.99
  -1   1   0 3817.32  130.59
  -1   1   0 3643.14  130.19
  -1   1   0 3783.22  130.69
  -1  -1   0  280.37   11.50
  -1  -1   0  296.57   12.00
  -1  -1   0  279.77   12.30
  -1  -1   0  287.07   12.00
  -1  -1   0  269.37   11.70
  -1  -1   0  275.87   12.40
  -1  -1   0  284.97   12.10
  -1  -1   0  290.97   11.90
   1   1   0  302.77   12.00
   1   1   0  286.07   11.90
   1   1   0  279.87   11.40
   1   1   0  280.27   12.20
   1   1   0  280.97   11.90
   1   1   0  299.17   11.80
   1   1   0  286.27   12.50
  -2  -1   0   62.09    7.80
  -2  -1   0   71.29    7.50
  -2  -1   0   66.39    6.00
  -2  -1   0   69.99    7.10
  -2  -1   0   65.09    3.80
  -2  -1   0   66.69    6.50
  -2  -1   0   65.29    6.70
  -2  -1   0   70.69    6.60
   2   1   0   64.69    7.20
   2   1   0   67.29    6.60
   2   1   0   66.79    3.90
   2   1   0   59.19    6.20
   2   1   0   67.89    4.00
   2   1   0   64.39    6.00
   2   1   0   60.99    6.60
   2   1   0   69.69    7.10
   2   1   0   68.79    6.50
  -3  -1   0  392.16   16.70
  -3  -1   0  394.56   18.40
  -3  -1   0  376.36   14.80
  -3  -1   0  390.26   17.40
  -3  -1   0  385.46   17.80
  -3  -1   0  385.76   18.90
  -3  -1   0  396.96   19.40
   3   1   0  369.16   14.90
   3   1   0  368.66   15.00
   3   1   0  395.66   17.40
   3   1   0  384.56   17.40
   3   1   0  391.66   17.40
   3   1   0  371.86   17.00
   3   1   0  367.96   17.80
  -4  -1   0  166.08   10.70
  -4  -1   0  174.08   12.80
  -4  -1   0  161.88   13.80
  -4  -1   0  166.68   14.70
  -4  -1   0  168.58   12.10
  -4  -1   0  160.68    8.30
   4   1   0  161.58    8.90
   4   1   0  164.88   11.60
   4   1   0  173.98   12.30
   4   1   0  166.08   12.10
  -5  -1   0  415.26   20.50
  -5  -1   0  381.96   21.80
  -5  -1   0  383.66   19.20
  -5  -1   0  397.06   22.60
  -5  -1   0  379.46   21.60
   5   1   0  386.56   20.50
   5   1   0  345.07   16.90
   5   1   0  396.46   20.20
   5   1   0  411.76   20.40
  -6  -1   0  305.17   21.00
  -6  -1   0  269.07   18.20
  -6  -1   0  274.07   21.00
  -6  -1   0  280.37   17.30
  -6  -1   0  289.07   21.00
   6   1   0  287.37   18.80
   6   1   0  287.67   18.70
   6   1   0  288.47   19.90
   6   1   0  258.17   15.30
  -7  -1   0  889.61   40.10
  -7  -1   0  736.53   39.20
  -7  -1   0  782.92   33.80
   7   1   0  671.43   32.30
   7   1   0  798.12   37.70
   7   1   0  816.52   37.30
   7   1   0  744.03   35.70
  -8  -1   0  149.99   15.80
  -8  -1   0  166.38   24.90
  -8  -1   0  181.18   25.60
  -8  -1   0  108.79   22.40
   8   1   0   86.99   19.70
   8   1   0  118.39   21.60
   8   1   0  118.79   17.50
  -9  -1   0    7.30   18.80
  -9  -1   0   50.79   26.80
  -9  -1   0   32.50   18.40
   9   1   0   42.70   15.50
   9   1   0   29.90   20.60
   9   1   0   53.79   24.80
 -10  -1   0   17.10   25.60
 -10  -1   0  101.79   26.00
 -10  -1   0   49.00   21.90
  10   1   0   55.29   32.80
  10   1   0   46.10   20.20
  10   1   0   45.70   17.90
 -11  -1   0   -2.80   34.90
  11   1   0   25.60   24.10
  11  -2   0  100.89   29.80
  11  -2   0   89.89   23.60
 -11   2   0   64.69   25.70
 -11   2   0   77.39   22.10
  10  -2   0   70.29   17.70
  10  -2   0   48.80   17.30
  10  -2   0   86.29   23.80
  10  -2   0   34.90   26.10
 -10   2   0   67.99   22.40
 -10   2   0  131.99   31.80
   9  -2   0  115.99   26.40
   9  -2   0  130.99   23.60
   9  -2   0  127.19   22.70
   9  -2   0  105.89   15.30
   9  -2   0  129.29   28.10
   9  -2   0  122.69   18.20
  -9   2   0  135.99   22.50
  -9   2   0  169.18   18.80
  -9   2   0  133.19   24.50
   8  -2   0  189.48   19.80
   8  -2   0  155.68   26.20
   8  -2   0  145.59   19.90
   8  -2   0  188.58   20.30
   8  -2   0  188.88   21.40
   8  -2   0  223.68   23.70
  -8   2   0  178.28   20.10
  -8   2   0  178.08   16.20
  -8   2   0  164.18   17.20
  -8   2   0  136.59   19.50
  -8   2   0  230.38   21.70
   7  -2   0   78.19   14.70
   7  -2   0   70.29   13.00
   7  -2   0   98.39   18.80
   7  -2   0   73.99   14.90
   7  -2   0   90.29   17.50
   7  -2   0   76.89   14.30
  -7   2   0   75.09   14.40
  -7   2   0   70.09   12.00
  -7   2   0   83.89   11.70
  -7   2   0   93.99   12.20
  -7   2   0   69.19   11.20
  -7   2   0   91.89   16.10
  -7   2   0   70.29   12.00
  -7   2   0   84.79   12.00
   6  -2   0    5.60    5.70
   6  -2   0   -4.00    7.40
   6  -2   0   -3.20    5.30
  -6   2   0   11.10    5.00
  -6   2   0   -0.10    5.20
  -6   2   0   -0.30    5.00
  -6   2   0    3.20    6.00
  -6   2   0   -3.80    6.20
  -6   2   0   -0.60    6.30
  -6   2   0   -1.00    8.60
  -6   2   0    0.90    7.40
   5  -2   0  295.27   18.90
   5  -2   0  337.17   17.40
   5  -2   0  320.77   17.40
  -5   2   0  314.97   17.30
  -5   2   0  314.57   18.00
  -5   2   0  315.27   16.50
  -5   2   0  324.47   16.80
  -5   2   0  348.17   19.10
  -5   2   0  331.97   18.70
  -5   2   0  338.57   16.70
  -5   2   0  316.27   17.00
   4  -2   0  599.04   26.40
  -4   2   0  610.44   26.20
  -4   2   0  593.64   25.60
  -4   2   0  598.74   26.20
  -4   2   0  600.44   25.00
  -4   2   0  595.84   25.50
  -4   2   0  595.64   24.70
  -4   2   0  610.34   24.80
  -4   2   0  607.14   24.90
   3  -2   0   29.90    6.60
   3  -2   0   24.10    5.60
   3  -2   0   25.40    5.70
   3  -2   0   27.40    5.50
   3  -2   0   34.20    5.90
   3  -2   0   30.30    6.40
   3  -2   0   31.20    6.30
   3  -2   0   29.70    5.50
  -3   2   0   23.50    4.50
  -3   2   0   26.80    5.00
  -3   2   0   29.40    4.70
  -3   2   0   28.80    5.90
  -3   2   0   21.90    3.90
  -3   2   0   31.60    5.40
  -3   2   0   28.90    5.40
  -3   2   0   28.10    5.30
   2  -2   0 1592.14   56.59
   2  -2   0 1551.44   57.39
   2  -2   0 1556.44   56.19
   2  -2   0 1551.94   57.49
   2  -2   0 1581.54   57.39
   2  -2   0 1531.25   57.49
   2  -2   0 1626.44   57.09
   2  -2   0 1626.34   56.79
   2  -2   0 1580.14   57.49
   2  -2   0 1579.14   57.29
  -2   2   0 1566.64   56.19
  -2   2   0 1556.54   57.29
  -2   2   0 1627.84   56.99
  -2   2   0 1634.34   56.39
  -2   2   0 1579.54   56.59
  -2   2   0 1560.74   57.59
  -2   2   0 1581.44   57.49
  -2   2   0 1564.94   57.49
   1  -2   0 1196.78   43.40
   1  -2   0 1214.88   43.90
   1  -2   0 1151.98   43.60
   1  -2   0 1207.38   42.40
   1  -2   0 1212.88   43.50
   1  -2   0 1231.78   42.30
   1  -2   0 1166.08   43.70
   1  -2   0 1252.67   42.40
  -1   2   0 1189.78   43.80
  -1   2   0 1242.88   42.40
  -1   2   0 1169.28   43.60
  -1   2   0 1166.68   43.40
  -1   2   0 1189.88   42.50
  -1   2   0 1220.98   43.50
  -1   2   0 1184.58   43.70
   0  -2   0   20.10    4.60
   0  -2   0   22.10    4.00
   0  -2   0   21.60    3.80
   0  -2   0   18.20    4.20
   0  -2   0   24.80    5.40
   0  -2   0   20.00    3.30
   0  -2   0   23.20    3.70
   0  -2   0   26.80    4.50
   0   2   0   25.00    3.60
   0   2   0   22.80    4.20
   0   2   0   15.90    3.70
   0   2   0   22.00    3.30
   0   2   0   27.10    5.30
   0   2   0   22.40    3.30
   0   2   0   23.20    4.50
  -1  -2   0 1106.99   42.80
  -1  -2   0 1227.18   43.20
  -1  -2   0 1175.38   43.70
  -1  -2   0 1224.48   43.40
  -1  -2   0 1166.68   43.20
  -1  -2   0 1196.48   43.20
  -1  -2   0 1156.28   44.00
   1   2   0 1164.68   42.90
   1   2   0 1269.37   43.30
   1   2   0 1180.38   43.60
   1   2   0 1195.58   43.30
   1   2   0 1146.99   43.90
   1   2   0 1122.49   42.90
   1   2   0 1160.38   43.30
  -2  -2   0  460.15   19.40
  -2  -2   0  459.55   20.60
  -2  -2   0  465.85   20.00
  -2  -2   0  454.05   19.00
  -2  -2   0  476.55   20.00
  -2  -2   0  447.46   20.80
   2   2   0  460.35   19.00
   2   2   0  463.95   19.80
   2   2   0  454.15   19.80
   2   2   0  472.25   19.40
  -3  -2   0   15.50    4.20
  -3  -2   0   17.20    5.30
  -3  -2   0   19.70    6.00
  -3  -2   0   17.80    5.20
  -3  -2   0   17.90    5.20
  -3  -2   0   11.90    6.30
   3   2   0   15.50    5.10
   3   2   0   19.70    5.00
   3   2   0   13.70    4.40
  -4  -2   0  418.96   21.40
  -4  -2   0  432.56   21.90
  -4  -2   0  415.76   19.20
  -4  -2   0  399.66   25.90
  -4  -2   0  416.16   20.30
   4   2   0  384.06   19.60
   4   2   0  433.36   20.50
   4   2   0  423.86   20.80
  -5  -2   0  181.28   17.80
  -5  -2   0  181.88   14.00
  -5  -2   0  177.08   16.30
  -5  -2   0  184.78   16.50
  -5  -2   0  162.38   12.80
   5   2   0  156.58   14.40
   5   2   0  186.58   14.20
   5   2   0  181.08   14.70
  -6  -2   0  412.76   23.90
  -6  -2   0  470.25   28.00
  -6  -2   0  452.85   27.20
   6   2   0  457.55   25.40
   6   2   0  450.75   24.90
   6   2   0  468.75   25.40
  -7  -2   0  110.69   13.70
  -7  -2   0  135.59   20.00
  -7  -2   0  104.29   16.70
  -7  -2   0  144.79   21.80
   7   2   0   87.19   14.30
   7   2   0   98.29   18.60
   7   2   0  117.69   17.50
  -8  -2   0  237.98   18.60
  -8  -2   0  202.38   27.70
   8   2   0  244.38   27.60
   8   2   0  262.37   27.20
  -9  -2   0  138.59   29.20
  -9  -2   0   90.99   21.30
  -9  -2   0  121.59   24.70
   9   2   0   98.89   18.40
   9   2   0   60.79   17.60
 -10  -2   0   77.09   27.50
 -10  -2   0   77.19   28.40
  10   2   0   91.59   21.90
  10   2   0   99.79   36.40
  11  -3   0  -27.50   28.40
  11  -3   0   35.80   21.80
  11  -3   0    8.40   19.40
  11  -3   0   24.50   28.10
  11  -3   0   -5.50   26.90
 -11   3   0   18.60   20.60
  10  -3   0  115.59   27.20
  10  -3   0  122.19   21.20
  10  -3   0  111.09   27.80
  10  -3   0  181.28   31.20
  10  -3   0   92.59   24.40
 -10   3   0  106.29   22.80
 -10   3   0  111.49   20.00
   9  -3   0  114.49   20.80
   9  -3   0  151.98   24.40
   9  -3   0  136.19   23.20
   9  -3   0  119.09   24.60
   9  -3   0  117.59   19.90
   9  -3   0  172.58   30.10
   9  -3   0  107.89   22.70
  -9   3   0  106.59   17.30
  -9   3   0  124.09   24.20
   8  -3   0   26.10    9.70
   8  -3   0   16.60   13.40
   8  -3   0   15.10    9.50
   8  -3   0    8.10   11.30
   8  -3   0    1.80   12.70
   8  -3   0   -0.90   13.70
   8  -3   0   -4.50    9.00
  -8   3   0   -5.60    7.60
  -8   3   0   -7.10   10.60
  -8   3   0    8.80   10.80
  -8   3   0   14.00   10.80
  -8   3   0    5.00    7.70
  -8   3   0  -10.30    8.30
   7  -3   0   81.09   18.10
   7  -3   0   73.89   15.70
   7  -3   0   56.89   11.40
   7  -3   0   66.49   13.10
   7  -3   0   58.79    9.90
   7  -3   0   56.29    9.70
  -7   3   0   44.60    8.10
  -7   3   0   57.69    9.50
  -7   3   0   70.29   14.10
  -7   3   0   68.99   14.00
  -7   3   0   77.29   14.20
  -7   3   0   65.09   11.10
  -7   3   0   83.09   14.00
  -7   3   0   66.99   12.40
   6  -3   0   64.19   10.90
   6  -3   0   54.59   12.40
   6  -3   0   52.29    9.70
   6  -3   0   44.90    9.00
   6  -3   0   67.99   13.00
  -6   3   0   47.00    7.10
  -6   3   0   49.50    8.40
  -6   3   0   57.89    9.50
  -6   3   0   41.60    7.20
  -6   3   0   55.99   11.20
  -6   3   0   55.69   10.00
  -6   3   0   52.69   10.30
  -6   3   0   60.89   10.50
   5  -3   0  771.32   33.40
   5  -3   0  782.02   33.10
   5  -3   0  782.92   33.00
  -5   3   0  765.82   30.90
  -5   3   0  757.62   31.10
  -5   3   0  733.23   32.80
  -5   3   0  757.42   32.30
  -5   3   0  724.63   31.80
  -5   3   0  730.03   32.70
  -5   3   0  747.53   32.20
  -5   3   0  778.92   31.40
   4  -3   0  434.36   19.80
   4  -3   0  417.56   19.90
   4  -3   0  427.56   20.40
  -4   3   0  403.06   17.80
  -4   3   0  414.26   18.60
  -4   3   0  414.56   20.20
  -4   3   0  390.86   19.80
  -4   3   0  398.36   18.50
  -4   3   0  399.26   18.00
  -4   3   0  415.96   19.20
   3  -3   0  607.14   23.60
   3  -3   0  582.14   26.10
   3  -3   0  560.94   23.00
   3  -3   0  558.44   22.30
   3  -3   0  562.44   24.50
   3  -3   0  566.74   24.40
   3  -3   0  572.64   24.90
   3  -3   0  602.04   23.00
  -3   3   0  575.84   24.80
  -3   3   0  573.84   23.50
  -3   3   0  594.44   24.80
  -3   3   0  566.74   24.00
  -3   3   0  585.14   22.40
  -3   3   0  573.34   25.90
  -3   3   0  606.94   22.80
   2  -3   0 1335.27   47.00
   2  -3   0 1338.57   49.30
   2  -3   0 1261.77   48.90
   2  -3   0 1366.46   47.30
   2  -3   0 1294.77   48.80
   2  -3   0 1354.06   46.80
   2  -3   0 1338.67   47.00
   2  -3   0 1319.87   48.50
   2  -3   0 1297.67   48.80
  -2   3   0 1292.77   47.00
  -2   3   0 1278.67   48.50
  -2   3   0 1267.07   49.80
  -2   3   0 1313.07   48.30
  -2   3   0 1299.17   48.80
  -2   3   0 1314.67   49.10
  -2   3   0 1324.37   46.80
   1  -3   0  156.78    6.90
   1  -3   0  139.79    9.20
   1  -3   0  134.99    6.80
   1  -3   0  145.09    8.20
   1  -3   0  139.49    8.50
   1  -3   0  127.99    9.10
   1  -3   0  142.69    6.70
   1  -3   0  133.99    8.80
  -1   3   0  142.99    9.20
  -1   3   0  136.79    9.10
  -1   3   0  150.58    8.80
  -1   3   0  142.19    8.20
  -1   3   0  118.99    8.80
  -1   3   0  158.88    7.00
  -1   3   0  151.08    7.00
   0  -3   0  406.76   17.10
   0  -3   0  397.36   16.40
   0  -3   0  408.26   15.90
   0  -3   0  413.36   16.20
   0  -3   0  402.96   16.20
   0  -3   0  410.26   17.30
   0  -3   0  397.56   18.00
   0  -3   0  385.46   16.80
   0   3   0  402.16   17.20
   0   3   0  396.56   15.90
   0   3   0  390.46   16.30
   0   3   0  392.86   15.80
   0   3   0  404.26   17.10
   0   3   0  399.06   17.10
   0   3   0  407.56   17.80
  -1  -3   0   21.10    5.60
  -1  -3   0   12.60    4.50
  -1  -3   0    9.80    3.80
  -1  -3   0    9.10    3.80
  -1  -3   0   12.30    3.80
  -1  -3   0   15.80    2.30
  -1  -3   0   14.60    2.30
  -1  -3   0   13.20    3.90
   1   3   0   14.50    3.70
   1   3   0   16.40    4.00
   1   3   0   13.10    3.90
   1   3   0   16.40    4.00
   1   3   0   10.50    4.40
   1   3   0   15.70    3.80
  -2  -3   0   34.60    5.70
  -2  -3   0   32.70    6.70
  -2  -3   0   28.20    4.90
  -2  -3   0   39.70    8.10
   2   3   0   40.50    7.30
   2   3   0   45.80    7.60
   2   3   0   30.60    5.20
  -3  -3   0   19.90    4.90
  -3  -3   0   23.90    7.10
  -3  -3   0   21.30    5.80
  -3  -3   0   15.40    7.50
   3   3   0   19.30    6.00
   3   3   0   24.70    5.60
   3   3   0   22.40    5.50
  -4  -3   0  188.78   15.50
  -4  -3   0  171.88   12.60
  -4  -3   0  199.48   15.40
  -4  -3   0  169.88   15.20
   4   3   0  199.58   14.20
   4   3   0  183.98   13.90
   4   3   0  200.08   13.80
  -5  -3   0  360.36   22.90
  -5  -3   0  367.86   23.60
  -5  -3   0  367.66   19.50
  -5  -3   0  392.66   23.90
   5   3   0  382.56   21.90
   5   3   0  373.46   21.40
   5   3   0  345.27   21.20
  -6  -3   0  200.98   21.10
  -6  -3   0  164.38   21.10
  -6  -3   0  126.19   19.70
  -6  -3   0  196.58   19.70
   6   3   0  130.09   16.90
   6   3   0  160.38   17.90
  -7  -3   0  154.78   24.10
  -7  -3   0  196.38   24.00
   7   3   0  178.98   20.80
   7   3   0  140.99   20.40
   7   3   0  148.69   19.80
  -8  -3   0   60.49   19.20
  -8  -3   0   71.99   17.30
   8   3   0   43.00   13.70
  -9  -3   0   15.10   20.90
  -9  -3   0   52.69   24.10
  -9  -3   0  -23.80   20.60
   9   3   0   36.50   17.00
   9   3   0   43.60   16.80
 -10  -3   0   28.30   29.50
 -10  -3   0    1.10   26.40
  10   3   0   41.50   40.20
  10   3   0   12.90   22.70
  10   3   0   21.90   22.10
  11  -4   0   57.39   35.10
  11  -4   0  127.39   27.40
  11  -4   0   38.00   30.60
  11  -4   0   56.49   22.10
 -11   4   0   92.99   20.30
  10  -4   0   92.99   26.70
  10  -4   0   99.19   18.90
  10  -4   0  108.09   27.20
  10  -4   0  101.59   21.80
  10  -4   0  102.69   23.80
  10  -4   0  106.89   21.90
 -10   4   0  112.89   17.70
   9  -4   0  299.07   28.40
   9  -4   0  268.57   27.30
   9  -4   0  235.48   28.10
   9  -4   0  249.68   29.80
   9  -4   0  324.17   32.50
   9  -4   0  271.47   32.00
   9  -4   0  300.07   24.80
  -9   4   0  261.37   21.40
  -9   4   0  273.47   25.30
  -9   4   0  248.78   26.90
  -9   4   0  341.07   25.80
  -9   4   0  267.67   22.40
  -9   4   0  226.48   21.00
   8  -4   0   17.50   11.90
   8  -4   0    7.50   13.10
   8  -4   0    3.10   13.50
   8  -4   0   -3.40   13.70
   8  -4   0   22.30   10.60
   8  -4   0    0.90    9.40
   8  -4   0   14.80   10.10
   8  -4   0   23.60   12.10
  -8   4   0   21.00   10.90
  -8   4   0   19.60    9.10
  -8   4   0    3.50    8.30
  -8   4   0   23.80   10.60
  -8   4   0   26.10   11.40
  -8   4   0   13.10    9.90
  -8   4   0    2.70    8.10
  -8   4   0   10.90    7.80
   7  -4   0   38.30   11.40
   7  -4   0   65.49   12.20
   7  -4   0   40.70   11.10
   7  -4   0   42.80    9.30
   7  -4   0   51.09   12.60
  -7   4   0   40.90    9.40
  -7   4   0   34.50    8.20
  -7   4   0   31.50    9.70
  -7   4   0   39.40    8.70
  -7   4   0   38.30    7.40
  -7   4   0   47.70    8.60
  -7   4   0   66.59   12.30
   6  -4   0   46.10    9.60
   6  -4   0   46.40    8.50
   6  -4   0   53.19   11.40
   6  -4   0   52.29   10.00
   6  -4   0   40.70    8.00
  -6   4   0   44.80   10.90
  -6   4   0   71.59   11.10
  -6   4   0   49.30    9.90
  -6   4   0   53.19    9.70
  -6   4   0   53.29   10.60
  -6   4   0   46.60    7.00
  -6   4   0   54.49   11.30
   5  -4   0 1148.49   45.40
   5  -4   0 1119.19   43.60
   5  -4   0 1130.69   44.90
   5  -4   0 1079.09   45.50
  -5   4   0 1065.39   42.60
  -5   4   0 1120.19   45.30
  -5   4   0 1099.79   43.10
  -5   4   0 1096.39   43.80
  -5   4   0 1150.08   44.80
  -5   4   0 1134.99   45.10
   4  -4   0  115.39   11.30
   4  -4   0  108.39   10.30
   4  -4   0  105.49    9.50
   4  -4   0   93.19    8.20
   4  -4   0  116.19    9.20
   4  -4   0  107.89   10.90
  -4   4   0  119.29    8.30
  -4   4   0  109.39    9.50
  -4   4   0  111.99   11.80
  -4   4   0  110.79   10.00
  -4   4   0  110.99    7.90
   3  -4   0  899.81   33.50
   3  -4   0  911.31   35.80
   3  -4   0  836.92   33.30
   3  -4   0  919.51   34.00
   3  -4   0  829.32   32.90
   3  -4   0  923.31   36.40
  -3   4   0  890.51   35.40
  -3   4   0  910.81   33.00
  -3   4   0  907.51   36.20
  -3   4   0  914.51   35.00
   2  -4   0 4195.38  140.19
   2  -4   0 3987.70  142.79
   2  -4   0 4018.20  139.99
   2  -4   0 3828.22  140.19
   2  -4   0 4161.28  143.39
  -2   4   0 4047.40  140.09
  -2   4   0 4043.90  143.09
  -2   4   0 3972.40  142.29
  -2   4   0 4035.00  142.39
  -2   4   0 3742.53  140.09
   1  -4   0   17.60    4.40
   1  -4   0   23.30    4.40
   1  -4   0   11.60    3.40
   1  -4   0   16.20    5.60
   1  -4   0   14.60    3.00
   1  -4   0   18.80    4.00
  -1   4   0   18.80    4.10
  -1   4   0   14.60    3.30
  -1   4   0   20.80    3.40
  -1   4   0   14.20    4.60
  -1   4   0   21.10    4.30
   0  -4   0    1.70    5.40
   0  -4   0   -1.10    3.70
   0  -4   0    1.50    3.30
   0  -4   0    6.40    3.30
   0  -4   0    3.50    3.50
   0  -4   0    3.40    3.70
   0   4   0    2.00    3.80
   0   4   0    5.00    3.70
   0   4   0    2.10    3.00
   0   4   0   -0.70    2.90
   0   4   0    1.60    4.00
  -1  -4   0   -4.10    5.30
  -1  -4   0    1.90    2.50
  -1  -4   0    1.30    2.50
  -1  -4   0    2.10    4.00
  -1  -4   0   -1.60    3.90
  -1  -4   0   -2.60    4.40
   1   4   0   -1.30    3.90
   1   4   0   -2.90    3.50
   1   4   0    3.90    2.60
   1   4   0    3.70    3.50
  -2  -4   0  664.53   27.60
  -2  -4   0  638.74   28.20
  -2  -4   0  692.33   27.80
  -2  -4   0  603.64   28.90
   2   4   0  626.04   27.20
   2   4   0  659.23   27.80
   2   4   0  639.54   26.80
  -3  -4   0  109.79   11.90
  -3  -4   0  123.89   11.90
  -3  -4   0  102.19   12.00
  -3  -4   0  125.09   12.10
   3   4   0  119.19   11.50
   3   4   0  126.09   11.50
   3   4   0  115.29   10.60
  -4  -4   0  130.69   12.40
  -4  -4   0  132.19   14.90
  -4  -4   0  130.59   15.60
  -4  -4   0  148.59   14.90
   4   4   0  117.09   12.50
   4   4   0  115.89   13.50
   4   4   0  126.99   12.90
  -5  -4   0  532.65   31.00
  -5  -4   0  560.44   30.90
  -5  -4   0  511.35   26.20
  -5  -4   0  547.85   33.40
   5   4   0  565.74   28.20
   5   4   0  576.34   28.50
   5   4   0  502.55   27.30
  -6  -4   0  274.57   25.50
  -6  -4   0  292.57   25.50
  -6  -4   0  270.47   18.20
   6   4   0  303.17   21.70
   6   4   0  303.77   22.70
   6   4   0  308.37   21.30
  -7  -4   0  152.88   16.40
  -7  -4   0  131.29   26.10
  -7  -4   0  200.68   26.80
   7   4   0  148.79   27.10
   7   4   0  106.99   21.70
   7   4   0  169.68   30.90
   8   4   0  115.99   24.50
  -9  -4   0   33.20   25.00
  -9  -4   0   37.40   26.10
  -9  -4   0   62.09   24.90
   9   4   0   35.50   20.10
  11  -5   0  368.06   66.39
  11  -5   0  238.48   34.50
  11  -5   0  257.77   49.30
 -11   5   0  232.58   34.70
  10  -5   0   48.60   19.30
  10  -5   0   28.40   20.60
  10  -5   0   67.29   26.50
  10  -5   0   48.90   17.00
  10  -5   0   86.49   21.00
  10  -5   0   51.79   22.00
  10  -5   0   47.00   22.50
 -10   5   0   26.00   14.90
 -10   5   0   34.50   15.10
 -10   5   0   65.69   23.30
   9  -5   0   48.10   12.90
   9  -5   0   24.30   12.50
   9  -5   0   19.50   16.20
   9  -5   0   -8.20   17.60
   9  -5   0   42.70   15.00
   9  -5   0   20.40   14.00
   9  -5   0   -4.30   15.30
  -9   5   0   35.70   13.70
  -9   5   0   30.10   12.00
  -9   5   0   11.60   10.40
  -9   5   0   46.90   10.70
  -9   5   0    9.80   11.50
   8  -5   0  116.69   24.20
   8  -5   0  171.58   20.90
   8  -5   0  158.58   21.30
   8  -5   0  161.08   22.00
   8  -5   0  139.79   21.30
   8  -5   0  171.28   17.80
   8  -5   0  178.78   23.10
  -8   5   0  106.29   19.40
  -8   5   0  146.49   18.20
  -8   5   0  162.28   16.90
  -8   5   0  111.09   18.30
  -8   5   0  135.79   14.50
   7  -5   0   17.20   10.50
   7  -5   0    6.10   10.90
   7  -5   0   10.20    9.10
   7  -5   0   13.90    8.50
   7  -5   0   21.60   10.90
   7  -5   0   12.40    7.60
  -7   5   0   19.90    7.00
  -7   5   0   11.90    8.80
  -7   5   0    1.30    7.50
   6  -5   0   26.80   10.30
   6  -5   0   35.10    8.30
   6  -5   0   30.20    9.90
   6  -5   0   39.50    7.80
   6  -5   0   47.40    9.50
  -6   5   0   37.60    7.00
  -6   5   0   31.80    7.30
  -6   5   0   51.79   11.90
  -6   5   0   32.10    6.20
   5  -5   0  438.06   22.50
   5  -5   0  468.75   23.80
   5  -5   0  425.06   27.00
   5  -5   0  444.36   21.10
  -5   5   0  492.05   23.00
  -5   5   0  439.86   23.40
  -5   5   0  438.56   19.60
   4  -5   0  126.59    9.90
   4  -5   0  148.79   13.40
   4  -5   0  153.48   10.40
   4  -5   0  168.08   12.60
   4  -5   0  127.49    9.20
   4  -5   0  157.18   11.30
  -4   5   0  154.58   11.50
  -4   5   0  171.18   11.60
  -4   5   0  174.48   12.90
  -4   5   0  167.18    8.90
   3  -5   0  615.74   26.90
   3  -5   0  602.14   26.30
   3  -5   0  497.55   22.30
   3  -5   0  618.34   22.80
   3  -5   0  546.65   22.20
  -3   5   0  596.44   26.70
  -3   5   0  600.04   25.60
  -3   5   0  605.64   22.40
  -3   5   0  600.24   25.40
   2  -5   0  665.63   24.80
   2  -5   0  656.63   28.60
   2  -5   0  667.03   28.80
  -2   5   0  658.03   27.30
  -2   5   0  671.03   28.00
  -2   5   0  644.94   25.00
  -2   5   0  672.83   28.70
   1  -5   0  840.02   31.10
   1  -5   0  797.12   31.30
   1  -5   0  841.82   34.10
   1  -5   0  755.02   31.00
   1  -5   0  845.22   34.70
  -1   5   0  861.11   33.60
  -1   5   0  874.11   31.50
  -1   5   0  848.22   31.50
  -1   5   0  827.72   32.50
  -1   5   0  828.22   33.80
   0  -5   0  170.88    9.90
   0  -5   0  198.58   12.40
   0  -5   0  167.88   10.80
   0  -5   0  176.78   10.80
   0  -5   0  175.08   13.70
   0  -5   0  176.78   10.10
   0  -5   0  184.98   11.00
   0   5   0  194.18   11.20
   0   5   0  174.18   10.20
   0   5   0  181.08   11.80
   0   5   0  193.88   10.60
   0   5   0  174.68   11.90
   0   5   0  184.08   10.00
  -1  -5   0  135.29   10.80
  -1  -5   0  138.59   11.70
  -1  -5   0  154.68   11.30
  -1  -5   0  153.28    8.10
  -1  -5   0  140.19   13.20
  -1  -5   0  140.79    8.20
   1   5   0  151.38   10.40
   1   5   0  145.99   11.50
   1   5   0  145.09   11.70
  -2  -5   0  301.87   18.00
  -2  -5   0  305.37   17.80
  -2  -5   0  310.97   17.10
  -2  -5   0  276.97   16.90
   2   5   0  290.97   16.40
   2   5   0  305.67   17.00
   2   5   0  301.47   16.70
  -3  -5   0  680.93   31.50
  -3  -5   0  653.23   31.80
  -3  -5   0  690.83   30.70
  -3  -5   0  632.64   30.30
   3   5   0  655.23   29.60
   3   5   0  694.53   30.60
   3   5   0  678.53   29.80
  -4  -5   0  533.55   28.90
  -4  -5   0  477.65   25.80
  -4  -5   0  544.05   29.30
  -4  -5   0  530.75   28.40
   4   5   0  515.65   26.60
   4   5   0  529.15   27.40
   4   5   0  570.14   26.70
  -5  -5   0 1095.99   48.60
  -5  -5   0 1074.09   49.99
  -5  -5   0 1110.29   49.99
  -5  -5   0 1039.90   44.10
   5   5   0 1071.79   45.50
   5   5   0 1041.10   46.40
   5   5   0 1083.49   47.60
  -6  -5   0  129.19   22.40
  -6  -5   0   98.99   18.30
  -6  -5   0   98.79   18.10
  -6  -5   0  117.09   15.30
   6   5   0  149.69   18.30
   6   5   0  147.19   20.10
   6   5   0   89.69   14.40
  -7  -5   0   28.20   17.20
  -7  -5   0   33.10   16.00
  -7  -5   0   -5.00   18.00
   7   5   0   51.89   13.00
  -8  -5   0    3.90   22.90
  -8  -5   0   16.10   21.70
  -8  -5   0   31.80   20.90
   8   5   0  -12.10   16.20
   8   5   0  -12.80   17.20
  -9  -5   0  -40.40   27.50
  -9  -5   0    7.40   29.40
  -9  -5   0    3.70   27.30
   9   5   0  -28.70   20.10
   9   5   0  -13.00   21.40
  11  -6   0   73.79   27.50
  11  -6   0   68.99   23.90
  11  -6   0  124.99   30.70
  10  -6   0   13.90   26.80
  10  -6   0   22.20   17.90
  10  -6   0   59.99   20.20
   9  -6   0   32.40   13.10
   9  -6   0   26.20   27.10
   9  -6   0   35.50   16.40
   9  -6   0   65.69   20.80
   9  -6   0   11.60   18.40
   9  -6   0    8.30   14.40
   9  -6   0   16.80   18.10
   9  -6   0   22.40   14.30
  -9   6   0   23.00   10.30
  -9   6   0   39.30   23.20
  -9   6   0    9.60   13.00
  -9   6   0    7.60   10.10
  -9   6   0   29.10   16.00
   8  -6   0    7.70   11.80
   8  -6   0   23.60   15.60
   8  -6   0   13.80   13.00
   8  -6   0  -14.10   12.40
   8  -6   0   10.50    9.40
  -8   6   0   16.40    8.50
  -8   6   0    5.20   10.30
  -8   6   0   13.20   12.00
   7  -6   0   -3.50   10.80
   7  -6   0   10.90    8.90
   7  -6   0    2.90    9.00
   7  -6   0   -1.80   10.30
   7  -6   0    3.50    9.50
  -7   6   0    3.30    8.90
  -7   6   0   -7.70    8.80
   6  -6   0  386.06   23.90
   6  -6   0  441.96   26.00
   6  -6   0  410.06   24.10
   6  -6   0  439.06   25.30
   6  -6   0  393.96   22.10
  -6   6   0  423.76   24.40
  -6   6   0  422.66   22.00
  -6   6   0  397.16   19.70
  -6   6   0  419.96   23.50
   5  -6   0   10.30    6.80
   5  -6   0    5.40    6.20
   5  -6   0   -0.20    7.70
   5  -6   0   12.50    7.20
   5  -6   0   14.00    8.10
  -5   6   0    2.50    4.40
  -5   6   0   13.90    5.30
  -5   6   0   11.90    6.60
   4  -6   0  608.14   24.80
   4  -6   0  517.15   24.00
   4  -6   0  677.33   29.80
   4  -6   0  608.74   31.80
  -4   6   0  633.24   24.20
  -4   6   0  674.53   29.60
  -4   6   0  654.03   28.50
   3  -6   0  406.76   20.50
   3  -6   0  360.26   20.80
  -3   6   0  398.56   19.30
  -3   6   0  388.76   20.20
  -3   6   0  361.16   19.40
   2  -6   0  123.19    7.90
   2  -6   0  157.98   13.40
   2  -6   0  124.49    8.10
  -2   6   0  159.98    8.30
  -2   6   0  143.99    8.70
  -2   6   0  143.29   10.60
  -2   6   0  174.38   12.70
   1  -6   0  178.98   14.40
   1  -6   0  167.78   10.40
   1  -6   0  180.48   13.70
   1  -6   0  183.68   10.20
   1  -6   0  155.88   10.40
  -1   6   0  192.58   13.00
  -1   6   0  194.18   10.70
  -1   6   0  169.98   11.30
  -1   6   0  188.68   10.40
  -1   6   0  165.58   13.40
   0  -6   0    9.60    4.60
   0  -6   0   10.30    7.40
   0  -6   0   11.70    5.60
   0  -6   0   12.00    4.80
   0  -6   0   16.00    5.80
   0   6   0   17.30    5.60
   0   6   0   11.80    4.50
   0   6   0   12.40    4.20
   0   6   0   16.80    6.10
  -1  -6   0   10.80    6.80
  -1  -6   0   -0.80    3.50
  -1  -6   0    1.00    5.30
  -1  -6   0    2.90    6.40
  -1  -6   0   -1.50    3.90
  -1  -6   0   -4.80    5.10
   1   6   0    8.80    6.30
   1   6   0   -2.80    4.70
   1   6   0   -7.10    4.10
  -2  -6   0   27.00    7.70
  -2  -6   0   26.40    7.30
  -2  -6   0   21.90    7.00
  -2  -6   0   25.20    8.40
   2   6   0   31.10    6.60
   2   6   0   24.00    5.80
   2   6   0   25.00    7.70
  -3  -6   0   33.50   12.30
  -3  -6   0   24.30    8.90
  -3  -6   0   29.40    9.30
  -3  -6   0   17.90    9.00
   3   6   0   29.30    7.40
   3   6   0   17.40    6.90
  -4  -6   0  613.84   44.10
  -4  -6   0  612.54   32.70
  -4  -6   0  569.44   32.80
  -4  -6   0  556.74   28.20
   4   6   0  586.44   29.50
   4   6   0  627.24   29.00
   4   6   0  596.14   30.80
  -5  -6   0   16.10   13.90
  -5  -6   0    3.30   12.80
  -5  -6   0   -2.50   10.90
   5   6   0    1.60    9.90
   5   6   0   11.00    9.40
   5   6   0   -2.20    8.90
  -6  -6   0   35.40   14.20
  -6  -6   0   20.50   10.10
  -6  -6   0   28.10   28.10
   6   6   0   34.80   19.50
   6   6   0    7.60   18.10
   6   6   0   55.99   16.90
  -7  -6   0   -2.20   20.30
  -7  -6   0   26.50   19.20
  -7  -6   0   18.90   20.20
   7   6   0   28.90   14.30
  -8  -6   0  -35.30   24.10
  -8  -6   0    1.70   27.20
   8   6   0   -4.80   16.90
  -9  -6   0   42.80   30.30
  -9  -6   0  -35.70   34.10
   9   6   0  -34.50   22.70
  11  -7   0    3.90   25.60
  11  -7   0   28.80   21.90
  10  -7   0   -2.30   23.90
  10  -7   0   -0.40   17.60
  10  -7   0  -31.60   19.30
  10  -7   0   -3.70   20.10
 -10   7   0   21.50   15.40
 -10   7   0   24.60   17.60
 -10   7   0  -12.70   15.00
   9  -7   0   -2.10   16.40
   9  -7   0    4.90   16.60
   9  -7   0  -15.80   16.60
  -9   7   0   12.20   13.00
  -9   7   0  -10.30   10.30
   8  -7   0    5.50   14.10
   8  -7   0   11.30   11.80
   8  -7   0   26.50   14.00
   8  -7   0    9.30   11.00
  -8   7   0    8.90    7.90
  -8   7   0   13.20   11.20
  -8   7   0    7.30    8.60
  -8   7   0    8.70   11.30
   7  -7   0  413.06   27.00
   7  -7   0  428.76   28.90
   7  -7   0  336.07   26.20
   7  -7   0  336.37   24.20
   7  -7   0  438.06   27.10
   7  -7   0  358.06   22.70
  -7   7   0  412.26   25.80
  -7   7   0  434.46   23.80
  -7   7   0  400.06   20.60
  -7   7   0  412.76   25.80
   6  -7   0   21.60    7.20
   6  -7   0   14.00    9.00
   6  -7   0   14.90   11.00
   6  -7   0   40.10    9.50
  -6   7   0   23.70    9.20
  -6   7   0    8.20    8.90
  -6   7   0   25.10    7.60
   5  -7   0  211.88   17.30
   5  -7   0  236.98   18.30
   5  -7   0  223.78   18.50
   5  -7   0  177.08   13.20
  -5   7   0  217.08   17.80
  -5   7   0  205.88   11.80
  -5   7   0  222.48   15.50
  -5   7   0  231.88   16.90
   4  -7   0  643.74   31.00
   4  -7   0  663.53   31.20
   4  -7   0  653.33   30.50
  -4   7   0  623.54   29.60
  -4   7   0  622.34   29.10
  -4   7   0  654.93   32.20
   3  -7   0  611.34   29.40
   3  -7   0  630.74   29.30
  -3   7   0  604.94   29.10
  -3   7   0  614.54   27.90
  -3   7   0  613.04   28.20
   2  -7   0  330.77   19.50
   2  -7   0  310.77   18.70
   2  -7   0  291.37   19.50
   2  -7   0  266.47   13.70
  -2   7   0  302.27   14.10
  -2   7   0  310.97   14.70
  -2   7   0  323.37   18.60
  -2   7   0  307.87   17.00
  -2   7   0  316.27   18.40
   1  -7   0  138.79   11.60
   1  -7   0  144.29   10.90
   1  -7   0  160.08   13.60
   1  -7   0  149.69   13.70
  -1   7   0  141.89   13.10
  -1   7   0  135.39   11.10
  -1   7   0  131.79   12.70
  -1   7   0  140.89   11.40
  -1   7   0  150.38   10.40
   0  -7   0   22.40    7.40
   0  -7   0   13.90    6.90
   0  -7   0   14.60    5.20
   0  -7   0    9.70    5.50
   0  -7   0   19.90    6.10
   0   7   0   22.50    5.50
   0   7   0   17.60    5.30
   0   7   0   20.00    6.50
   0   7   0   23.60    6.50
  -1  -7   0  177.78   14.10
  -1  -7   0  201.48   17.00
  -1  -7   0  176.98   15.90
  -1  -7   0  152.88   10.70
  -1  -7   0  187.08   14.20
   1   7   0  176.28   13.90
   1   7   0  143.79   13.90
   1   7   0  162.48   18.60
  -2  -7   0   85.79   14.40
  -2  -7   0   80.59   14.80
  -2  -7   0   84.99   14.60
  -2  -7   0  101.19   13.00
   2   7   0   90.99   10.40
   2   7   0   89.09   12.80
   2   7   0   67.29   13.40
  -3  -7   0  764.42   35.30
  -3  -7   0  736.23   36.70
  -3  -7   0  779.62   37.30
  -3  -7   0  763.02   38.30
   3   7   0  789.82   34.70
   3   7   0  752.02   35.00
   3   7   0  744.83   36.10
  -4  -7   0   87.69   13.80
  -4  -7   0   95.89   21.10
  -4  -7   0   72.49   10.60
   4   7   0   73.89   12.20
   4   7   0  105.09   14.90
   4   7   0  103.39   16.90
  -5  -7   0   45.40   10.20
  -5  -7   0   60.39   15.00
  -5  -7   0   84.09   18.30
   5   7   0   49.90   13.10
   5   7   0   56.69   12.80
   5   7   0   69.59   13.10
  -6  -7   0   31.60   15.60
  -6  -7   0    0.00   17.80
   6   7   0  -16.40   13.40
   6   7   0   -7.00   12.70
  -7  -7   0   50.19   22.40
  -7  -7   0   33.80   23.60
   7   7   0    4.50   17.30
   7   7   0   45.20   16.80
  -8  -7   0   33.40   28.50
  -8  -7   0  -13.50   27.90
  -8  -7   0  -12.70   29.10
   8   7   0    6.00   19.60
  11  -8   0  119.79   29.60
  11  -8   0  188.58   40.00
 -11   8   0  173.28   38.40
  10  -8   0   71.59   26.40
  10  -8   0  112.19   38.70
  10  -8   0   39.90   21.60
  10  -8   0   40.80   19.70
 -10   8   0   78.09   15.60
 -10   8   0   53.09   17.40
 -10   8   0   28.20   18.40
   9  -8   0   10.50   17.70
   9  -8   0   34.90   16.00
  -9   8   0   35.30   11.30
  -9   8   0   29.60   14.20
   8  -8   0   78.59   25.40
   8  -8   0   82.59   18.80
   8  -8   0   74.59   16.70
  -8   8   0   57.49   16.40
  -8   8   0   60.79   15.30
   7  -8   0  102.09   19.70
   7  -8   0   93.59   16.50
   7  -8   0  141.99   21.40
  -7   8   0  124.49   18.70
  -7   8   0   94.29   15.00
  -7   8   0  136.59   17.00
   6  -8   0   68.09   13.80
   6  -8   0   70.99   14.20
   6  -8   0   54.49   11.30
  -6   8   0   47.90   11.10
   5  -8   0  658.03   33.20
   5  -8   0  661.03   33.70
   5  -8   0  668.43   33.80
  -5   8   0  618.14   30.60
  -5   8   0  660.33   32.00
  -5   8   0  631.34   33.10
   4  -8   0  136.69   16.40
   4  -8   0  108.79   15.00
   4  -8   0  149.19   15.80
  -4   8   0  138.49   14.40
  -4   8   0  120.39   14.60
  -4   8   0  141.99   13.90
   3  -8   0   43.50    9.30
   3  -8   0   43.30   10.80
   3  -8   0   58.09   12.50
  -3   8   0   38.00    7.90
  -3   8   0   57.29   11.10
  -3   8   0   55.09   11.50
   2  -8   0  105.99    9.80
   2  -8   0  116.89   13.10
   2  -8   0  146.89   15.50
   2  -8   0  125.09   13.90
  -2   8   0  116.29   13.80
  -2   8   0  114.59    9.70
  -2   8   0  101.89   13.50
  -2   8   0  109.89   10.90
  -2   8   0  118.79   12.10
   1  -8   0   92.99   11.50
   1  -8   0   87.09   12.50
   1  -8   0   98.89   10.50
  -1   8   0   87.39   13.20
  -1   8   0   97.79   11.00
  -1   8   0  115.89   13.30
  -1   8   0  109.99   13.80
   0  -8   0  594.64   26.20
   0  -8   0  575.64   26.50
   0  -8   0  608.94   29.00
   0  -8   0  560.64   27.80
   0  -8   0  668.33   31.60
   0   8   0  616.14   29.40
   0   8   0  546.45   26.10
   0   8   0  577.84   26.10
   0   8   0  621.54   29.60
  -1  -8   0   43.60    9.10
  -1  -8   0   42.90    9.10
  -1  -8   0   50.49   10.00
  -1  -8   0   33.30    8.00
  -1  -8   0   52.69   11.60
   1   8   0   59.29   10.00
   1   8   0   70.69   12.80
   1   8   0   54.89   10.40
  -2  -8   0  189.38   19.90
  -2  -8   0  170.48   19.40
  -2  -8   0  187.98   16.40
  -2  -8   0  163.38   19.00
   2   8   0  226.78   17.90
   2   8   0  157.88   16.90
   2   8   0  194.88   14.90
  -3  -8   0  177.08   26.00
  -3  -8   0  242.28   24.50
   3   8   0  225.48   19.80
   3   8   0  204.18   16.70
   3   8   0  233.28   20.80
  -4  -8   0   86.39   16.50
  -4  -8   0  125.69   24.90
  -4  -8   0   88.99   17.80
  -4  -8   0   95.19   17.60
   4   8   0   72.19   13.60
   4   8   0   79.59   16.10
   4   8   0   84.79   14.30
  -5  -8   0  188.98   28.60
  -5  -8   0  129.79   28.50
  -5  -8   0  217.18   31.80
   5   8   0  147.49   24.60
   5   8   0  181.48   23.50
  -6  -8   0   30.70   21.80
  -6  -8   0   36.40   20.00
   6   8   0   28.90   14.10
   6   8   0   10.40   15.00
  -7  -8   0   42.80   55.39
  -7  -8   0   59.09   28.20
   7   8   0   37.40   19.30
   7   8   0   43.00   16.30
  10  -9   0   12.20   19.60
  10  -9   0   19.40   21.80
 -10   9   0  -28.30   20.50
 -10   9   0   32.90   18.20
   9  -9   0   51.79   17.90
  -9   9   0   70.59   18.50
  -9   9   0   71.39   17.20
   8  -9   0    9.50   13.70
   8  -9   0   37.60   18.40
   8  -9   0    7.20   15.30
  -8   9   0    7.90   12.90
  -8   9   0    7.60   10.90
  -8   9   0    9.10   13.40
   7  -9   0  113.99   23.50
   7  -9   0   96.49   27.50
   7  -9   0  101.49   21.60
  -7   9   0   81.89   16.20
  -7   9   0   95.79   24.60
   6  -9   0 1011.70   48.00
   6  -9   0  996.10   47.70
   6  -9   0 1011.70   47.80
  -6   9   0  985.30   45.90
  -6   9   0  966.20   43.60
  -6   9   0  969.20   47.30
   5  -9   0  529.25   31.20
   5  -9   0  541.95   31.20
   5  -9   0  526.45   30.70
  -5   9   0  517.55   30.40
  -5   9   0  546.55   30.00
  -5   9   0  537.45   28.40
   4  -9   0  372.16   24.50
   4  -9   0  356.56   24.80
   4  -9   0  372.86   24.00
  -4   9   0  347.17   22.50
  -4   9   0  331.47   22.10
  -4   9   0  350.76   24.10
   3  -9   0   41.00    9.80
   3  -9   0   28.30   11.50
   3  -9   0   29.80    9.40
  -3   9   0   24.80    8.40
  -3   9   0   31.40    8.60
  -3   9   0   37.30    9.50
   2  -9   0   55.59   10.20
   2  -9   0   63.19   12.70
   2  -9   0   51.99   10.20
   2  -9   0   50.49   10.60
   2  -9   0   42.50    8.50
  -2   9   0   59.19   12.60
  -2   9   0   57.79   10.50
  -2   9   0   58.69   11.30
  -2   9   0   80.19   14.20
   1  -9   0   15.10   10.30
   1  -9   0    9.10    6.80
   1  -9   0    1.40    7.10
   1  -9   0   13.20    8.40
   1  -9   0    6.80    7.20
  -1   9   0    6.00    8.50
  -1   9   0   14.70    7.40
  -1   9   0    3.80    6.80
  -1   9   0    5.60    7.70
   0  -9   0  157.08   15.40
   0  -9   0  149.99   15.90
   0  -9   0  113.39   15.70
   0  -9   0  137.49   19.30
   0  -9   0  151.48   24.50
   0   9   0  138.99   16.20
   0   9   0  128.39   12.20
  -1  -9   0  466.85   28.80
  -1  -9   0  488.65   26.90
  -1  -9   0  423.56   21.00
  -1  -9   0  419.16   25.70
  -1  -9   0  423.26   26.40
   1   9   0  437.56   27.10
   1   9   0  477.85   23.30
   1   9   0  474.75   27.40
  -2  -9   0  238.18   23.20
  -2  -9   0  263.87   22.40
  -2  -9   0  250.37   20.00
  -2  -9   0  255.87   24.00
   2   9   0  229.28   20.60
   2   9   0  266.77   22.60
   2   9   0  223.08   17.70
  -3  -9   0   52.99   18.90
  -3  -9   0   13.10   13.10
   3   9   0   22.00   10.50
   3   9   0   41.00   10.00
  -4  -9   0   32.90   18.80
  -4  -9   0   62.59   13.60
  -4  -9   0   76.69   21.90
  -4  -9   0   76.49   17.60
   4   9   0   83.19   17.50
   4   9   0   49.80   14.20
  -5  -9   0   43.80   26.40
  -5  -9   0   20.90   20.50
   5   9   0   10.70   14.60
   5   9   0   22.40   13.70
  -6  -9   0   53.99   26.60
   6   9   0   18.10   17.80
   6   9   0   18.80   16.70
  -7  -9   0  -14.60   33.80
  -7  -9   0   99.89   34.20
   7   9   0    5.10   20.40
  10 -10   0    6.00   23.60
 -10  10   0   37.40   23.70
   9 -10   0  113.09   26.70
   9 -10   0   79.19   20.60
   9 -10   0   69.99   21.90
  -9  10   0  119.49   25.20
   8 -10   0  154.48   29.60
   8 -10   0  149.39   29.20
  -8  10   0  190.48   27.10
  -8  10   0  181.18   24.50
   7 -10   0  247.98   28.30
   7 -10   0  289.87   29.80
  -7  10   0  309.07   26.40
  -7  10   0  260.47   24.40
  -7  10   0  287.47   27.50
   6 -10   0  306.87   30.70
   6 -10   0  254.07   26.80
   6 -10   0  316.27   27.70
  -6  10   0  252.27   28.20
  -6  10   0  281.77   22.30
  -6  10   0  263.07   34.00
   5 -10   0  103.49   21.70
   5 -10   0  120.59   22.40
   5 -10   0  167.08   20.40
  -5  10   0  137.29   17.80
  -5  10   0  187.58   20.00
  -5  10   0  166.78   20.90
   4 -10   0   -8.10    8.90
   4 -10   0  -13.80   10.60
   4 -10   0    1.20   13.00
  -4  10   0   -1.60    9.40
  -4  10   0   -1.00    8.20
  -4  10   0   13.60    9.50
   3 -10   0  107.89   19.20
   3 -10   0   92.09   13.70
   3 -10   0  106.29   17.50
  -3  10   0  111.79   17.70
  -3  10   0  104.59   16.10
  -3  10   0  117.59   16.90
   2 -10   0   -4.80    7.70
   2 -10   0   -0.30    8.80
   2 -10   0   20.40   11.70
  -2  10   0   -2.20    8.50
  -2  10   0   19.00   10.00
  -2  10   0   -3.00    7.00
  -2  10   0   20.20    9.70
   1 -10   0  106.79   18.90
   1 -10   0  108.79   14.80
   1 -10   0   93.29   15.20
   1 -10   0   85.99   19.00
   1 -10   0   87.19   17.20
  -1  10   0  105.09   18.30
  -1  10   0   73.49   13.30
   0 -10   0   28.10    9.50
   0 -10   0   52.59   11.90
   0 -10   0   35.70    9.60
   0 -10   0   36.30   13.00
   0 -10   0   15.30   10.10
   0  10   0   15.10    8.00
   0  10   0   30.90   11.60
   0  10   0   13.90   10.00
  -1 -10   0  275.47   21.90
  -1 -10   0  303.57   26.70
  -1 -10   0  271.87   25.20
  -1 -10   0  311.47   24.40
   1  10   0  323.07   25.60
   1  10   0  304.27   20.10
  -2 -10   0   63.39   15.60
  -2 -10   0   79.19   27.20
  -2 -10   0   70.99   12.50
   2  10   0   49.50   11.10
   2  10   0   91.49   16.50
   2  10   0   94.59   18.30
  -3 -10   0   23.50   15.70
  -3 -10   0    2.90   18.10
   3  10   0   32.90   12.40
   3  10   0   14.80   15.80
   3  10   0   11.90   11.40
  -4 -10   0   25.70   18.30
  -4 -10   0   58.19   25.40
  -4 -10   0    8.30   20.80
   4  10   0    6.00   14.20
   4  10   0   -4.70   13.50
  -5 -10   0   57.29   32.40
  -5 -10   0   75.79   26.40
   5  10   0    9.50   16.80
  -6 -10   0  -40.60   32.70
  -6 -10   0   11.20   33.10
   6  10   0   -2.40   20.80
   6  10   0  -31.00   22.70
 -10  11   0   94.79   32.10
   9 -11   0   19.90   20.10
   9 -11   0   60.69   21.40
  -9  11   0   71.79   20.70
  -9  11   0   53.19   19.80
  -9  11   0   44.90   18.90
   8 -11   0   62.59   18.10
   8 -11   0   87.59   21.80
   8 -11   0  102.19   24.40
  -8  11   0   86.99   15.50
  -8  11   0   78.19   18.90
  -8  11   0  123.99   27.10
   7 -11   0  120.99   26.20
   7 -11   0   90.59   21.10
   7 -11   0  156.28   28.60
  -7  11   0   78.29   17.70
  -7  11   0  119.79   23.60
  -7  11   0  163.48   32.40
   6 -11   0  173.18   26.00
   6 -11   0  128.59   25.50
   6 -11   0  109.89   20.90
  -6  11   0  121.49   22.60
  -6  11   0  147.69   24.60
  -6  11   0  181.28   21.00
   5 -11   0   30.00   14.00
   5 -11   0   43.20   17.50
   5 -11   0   33.80   12.30
  -5  11   0   31.60   10.80
  -5  11   0   31.00   14.80
  -5  11   0   46.10   14.50
   4 -11   0   -7.00    9.80
   4 -11   0   15.10   12.20
   4 -11   0    5.90   14.70
  -4  11   0   12.20   13.00
  -4  11   0   -0.70   10.10
  -4  11   0   10.80   11.30
   3 -11   0  -17.80   10.40
   3 -11   0   -9.80   12.50
   3 -11   0    4.60   10.00
  -3  11   0   13.90   10.60
  -3  11   0  -15.60    9.30
  -3  11   0    3.40   11.40
   2 -11   0  175.68   20.00
   2 -11   0  170.78   23.80
   2 -11   0  182.08   19.50
  -2  11   0  158.38   22.40
  -2  11   0  197.88   19.70
  -2  11   0  158.08   20.00
   1 -11   0  210.58   26.30
   1 -11   0  228.38   20.70
   1 -11   0  251.97   21.50
  -1  11   0  223.58   25.70
  -1  11   0  250.77   23.20
   0 -11   0  172.08   20.70
   0  11   0  156.18   16.40
   0  11   0  125.69   25.20
  -1 -11   0   65.59   18.70
  -1 -11   0   46.00   16.60
  -1 -11   0   59.79   16.60
   1  11   0   81.09   17.20
   1  11   0   78.39   12.30
   1  11   0   60.69   13.30
  -2 -11   0    9.70   12.80
  -2 -11   0   24.40   16.70
   2  11   0   33.00   12.20
   2  11   0   43.20   17.80
   2  11   0   42.30   14.70
  -3 -11   0   44.90   28.00
  -3 -11   0   47.80   16.00
   3  11   0   77.99   17.50
   3  11   0  105.69   28.80
   3  11   0   90.29   19.70
  -4 -11   0   64.49   26.00
  -4 -11   0   79.49   32.60
   4  11   0   32.00   18.90
   4  11   0   41.20   17.70
  -5 -11   0   62.09   31.90
  -5 -11   0   90.39   56.19
   5  11   0   48.70   21.50
   5  11   0   30.20   21.20
   9 -12   0   65.69   24.10
   9 -12   0   90.79   27.70
  -9  12   0  104.49   26.70
   8 -12   0   30.90   26.40
   8 -12   0   66.19   20.10
   8 -12   0   57.49   21.80
  -8  12   0   64.99   19.50
  -8  12   0   77.89   19.60
   7 -12   0  107.69   20.70
   7 -12   0  121.69   25.20
   7 -12   0  136.49   22.60
  -7  12   0  159.68   30.30
  -7  12   0  138.99   27.40
   6 -12   0   21.40   20.50
   6 -12   0   20.80   15.00
   6 -12   0   25.70   16.80
  -6  12   0   28.20   13.20
  -6  12   0   23.40   17.00
  -6  12   0   61.89   16.70
   5 -12   0   27.70   29.20
   5 -12   0   14.90   13.60
   5 -12   0  -11.60   14.40
  -5  12   0   18.70   13.60
  -5  12   0  -23.20   13.40
  -5  12   0    1.70   14.50
   4 -12   0  -10.60   12.30
  -4  12   0   12.80   14.20
   3 -12   0   17.20   12.70
  -3  12   0   24.20   15.40
  -3  12   0   11.60   15.30
   2 -12   0  306.87   25.00
   2 -12   0  276.67   29.20
   2 -12   0  237.08   24.30
  -2  12   0  263.77   28.00
  -2  12   0  264.87   25.00
   1 -12   0   90.59   20.60
   1 -12   0   76.79   17.40
   1 -12   0  108.99   23.00
  -1  12   0  118.19   24.40
  -1  12   0  109.09   24.50
   0 -12   0  184.28   30.80
   0 -12   0  189.58   31.00
   0  12   0  223.48   44.80
   0  12   0  198.28   26.10
  -1 -12   0  118.59   23.30
   1  12   0  110.29   19.60
   1  12   0  136.99   23.70
  -2 -12   0   42.50   16.70
  -2 -12   0  106.39   27.70
   2  12   0   80.19   22.20
   2  12   0   56.29   18.30
  -3 -12   0  110.49   32.90
   3  12   0   77.79   22.70
  -4 -12   0   64.09   32.70
   4  12   0  -22.20   33.20
   8 -13   0  178.28   38.60
  -8  13   0  143.49   25.70
  -8  13   0  114.19   28.20
   7 -13   0  104.99   22.80
   7 -13   0  159.58   33.40
   7 -13   0  110.79   28.20
  -7  13   0   68.99   21.40
   6 -13   0   83.49   19.90
   6 -13   0   60.19   19.80
   6 -13   0   56.29   22.80
  -6  13   0   86.99   19.20
  -6  13   0   48.80   16.30
  -6  13   0   39.60   20.30
   5 -13   0   84.09   23.60
   5 -13   0   64.99   16.90
  -5  13   0   50.49   19.20
  -5  13   0   28.40   15.00
   4 -13   0   20.40   15.70
   4 -13   0    4.10   19.50
   4 -13   0  -18.20   13.40
  -4  13   0   24.10   14.70
  -4  13   0    1.20   16.30
   3 -13   0   13.90   18.90
   3 -13   0   -3.60   24.90
   3 -13   0   32.60   14.70
  -3  13   0   23.20   17.90
  -3  13   0    6.50   13.80
   2 -13   0   42.50   14.90
   2 -13   0   28.10   21.90
   2 -13   0   36.10   16.20
  -2  13   0   13.60   13.90
  -2  13   0   13.70   17.90
   1 -13   0  219.38   34.80
   1 -13   0  174.18   26.30
  -1  13   0  137.99   30.80
  -1  13   0  217.88   29.10
   0 -13   0   98.39   26.20
   0 -13   0  138.99   26.40
   0  13   0  145.99   34.10
   0  13   0  170.98   28.90
  -1 -13   0   24.90   17.00
  -1 -13   0   72.39   25.40
   1  13   0    2.80   22.00
   1  13   0    3.60   18.30
  -2 -13   0  -32.40   32.50
   2  13   0  -16.30   19.80
   7 -14   0   -3.40   32.40
   7 -14   0   46.50   27.70
  -7  14   0   65.89   21.20
   6 -14   0   41.30   26.20
   6 -14   0   24.50   21.90
   6 -14   0  -24.00   18.90
  -6  14   0  -20.70   21.30
  -6  14   0   29.80   18.60
   5 -14   0   41.80   25.40
   5 -14   0   -0.50   20.20
  -5  14   0   20.50   21.50
   4 -14   0  107.49   19.50
   4 -14   0  154.68   35.50
   4 -14   0  161.98   33.00
  -4  14   0  112.09   23.30
  -4  14   0   88.49   19.60
   3 -14   0   35.90   22.90
   3 -14   0   -0.60   24.10
   3 -14   0   40.50   17.50
  -3  14   0  -11.20   17.20
  -3  14   0    9.00   20.90
   2 -14   0   67.09   18.00
   2 -14   0   79.09   26.80
  -2  14   0   45.40   23.30
   1 -14   0  284.47   33.80
  -1  14   0  306.97   33.90
  -1  14   0  295.87   42.00
   0 -14   0   40.80   29.30
   0 -14   0   65.29   19.90
   0  14   0   46.50   25.40
   0  14   0   92.19   21.80
  -1 -14   0   28.40   34.80
   4 -15   0   78.29   32.50
  -4  15   0   32.20   20.30
   3 -15   0   37.30   20.80
   3 -15   0   56.69   30.50
  -3  15   0   52.59   30.00
  -1  15  -1   93.09   29.20
   1 -15   1   21.00   20.50
  -2  15  -1  -30.30   23.50
  -2  15  -1   11.80   17.60
   2 -15   1   17.10   19.10
   2 -15   1   28.40   28.50
  -3  15  -1   61.79   24.20
  -3  15  -1  -19.80   19.30
   3 -15   1   12.90   18.50
   3 -15   1   58.79   30.10
  -4  15  -1  112.79   28.50
  -4  15  -1   83.19   21.80
   4 -15   1   57.29   19.50
   5 -15   1   38.40   24.70
   5 -15   1   48.70   30.50
   1  14  -1   10.40   26.10
  -1 -14   1   -4.10   28.10
   0  14  -1   25.80   22.90
   0 -14   1   40.20   25.80
   0 -14   1   41.80   17.30
  -1  14  -1   16.80   16.30
  -1  14  -1   31.30   21.30
   1 -14   1   10.10   25.00
   1 -14   1   32.60   16.70
  -2  14  -1   21.50   20.00
  -2  14  -1  -16.60   14.70
   2 -14   1  -24.50   21.50
   2 -14   1   -4.60   14.60
  -3  14  -1  183.38   33.80
  -3  14  -1   99.99   19.10
   3 -14   1  120.69   26.20
   3 -14   1  188.48   30.50
  -4  14  -1   44.00   16.70
  -4  14  -1   33.10   17.70
  -4  14  -1   23.20   19.20
   4 -14   1   37.30   23.60
   4 -14   1   78.09   20.20
  -5  14  -1   12.50   18.50
  -5  14  -1   27.30   21.00
   5 -14   1   -8.10   17.00
   5 -14   1    3.50   23.60
   5 -14   1   28.00   19.20
  -6  14  -1  105.89   20.00
  -6  14  -1   78.69   25.30
  -6  14  -1   73.79   21.70
   6 -14   1   90.09   27.00
   6 -14   1   57.69   19.90
  -7  14  -1  286.57   40.00
   7 -14   1  291.27   40.60
   7 -14   1  230.28   45.10
   3  13  -1   48.30   24.60
  -3 -13   1   39.50   49.10
   2  13  -1   74.59   26.40
   1  13  -1   58.79   17.60
   1  13  -1   15.40   21.60
  -1 -13   1   30.20   16.30
  -1 -13   1   33.10   23.80
   0  13  -1   19.70   19.20
   0  13  -1   15.20   14.60
   0 -13   1  -12.40   13.70
   0 -13   1   14.30   20.30
  -1  13  -1   -2.20   17.40
  -1  13  -1   38.30   14.60
   1 -13   1   29.50   13.30
   1 -13   1   26.30   20.70
  -2  13  -1   68.99   18.00
   2 -13   1   71.39   14.70
   2 -13   1   69.99   15.90
   2 -13   1   78.89   20.20
  -3  13  -1   68.39   17.10
  -3  13  -1   73.69   15.70
   3 -13   1   71.09   20.90
  -4  13  -1   63.09   18.00
  -4  13  -1   60.89   16.30
  -4  13  -1   75.19   15.40
   4 -13   1  110.79   24.30
   4 -13   1   40.40   21.30
   4 -13   1   54.89   16.40
  -5  13  -1   66.19   15.60
  -5  13  -1   75.59   18.90
  -5  13  -1   74.19   18.10
   5 -13   1   85.29   18.50
   5 -13   1   94.09   22.50
   5 -13   1   52.99   18.30
  -6  13  -1    5.80   16.30
  -6  13  -1   -8.50   14.40
  -6  13  -1   -8.80   17.40
   6 -13   1   -1.90   17.70
   6 -13   1   -6.60   15.70
   6 -13   1   -8.20   22.80
  -7  13  -1   61.89   19.40
  -7  13  -1   45.50   20.80
   7 -13   1   14.30   24.30
   7 -13   1   49.00   20.40
   7 -13   1   80.59   22.20
  -8  13  -1   11.30   20.40
   8 -13   1   36.70   22.90
   8 -13   1   47.40   21.20
   8 -13   1   -6.40   28.10
   4  12  -1   43.70   27.30
   4  12  -1  176.68   34.90
  -4 -12   1  109.99   26.50
  -4 -12   1   89.69   33.50
   3  12  -1   76.09   25.20
   3  12  -1   57.39   19.60
  -3 -12   1   77.89   29.10
  -3 -12   1   47.20   22.30
  -3 -12   1   28.30   26.90
   2  12  -1  113.99   23.10
   2  12  -1  104.89   19.40
  -2 -12   1   95.49   24.70
  -2 -12   1  121.99   21.60
   1  12  -1   -3.70   13.40
   1  12  -1   15.50   20.10
  -1 -12   1   28.30   18.40
   0  12  -1   -0.90   25.00
   0  12  -1   33.10   13.30
   0 -12   1   35.30   12.40
   0 -12   1   42.20   18.60
  -1  12  -1    9.00   13.90
   1 -12   1   -0.90   11.90
   1 -12   1   24.10   16.20
   1 -12   1    8.50   10.40
  -2  12  -1   72.09   18.70
  -2  12  -1   63.29   13.90
  -2  12  -1   85.59   14.30
   2 -12   1   65.49   14.60
   2 -12   1   82.89   21.00
   2 -12   1  103.69   20.60
  -3  12  -1  138.09   23.50
  -3  12  -1  170.18   21.80
  -3  12  -1  144.19   21.60
   3 -12   1  151.78   23.10
   3 -12   1  154.68   27.90
  -4  12  -1  106.39   20.30
  -4  12  -1  135.59   24.60
  -4  12  -1  126.29   21.20
   4 -12   1   95.89   16.10
   4 -12   1  112.69   19.50
  -5  12  -1   46.10   16.00
  -5  12  -1   49.40   14.70
   5 -12   1    4.90   20.50
   5 -12   1   11.30   15.50
   5 -12   1   32.80   14.20
  -6  12  -1   27.40   14.10
  -6  12  -1   20.20   16.50
  -6  12  -1   23.10   13.00
   6 -12   1   57.19   15.80
   6 -12   1   11.50   19.40
   6 -12   1    8.00   17.40
  -7  12  -1   39.80   16.50
   7 -12   1   50.49   17.90
   7 -12   1   54.49   22.40
   7 -12   1   28.40   20.40
  -8  12  -1   62.09   20.20
  -8  12  -1   38.20   18.60
   8 -12   1   30.80   18.60
   8 -12   1   29.50   24.60
   8 -12   1   57.09   21.80
  -9  12  -1   65.19   22.70
   9 -12   1   41.10   25.70
   9 -12   1   15.20   21.60
   5  11  -1  109.19   21.00
  -5 -11   1  146.99   28.60
  -5 -11   1   88.09   28.70
   4  11  -1   27.50   16.30
  -4 -11   1  -21.00   22.70
  -4 -11   1   65.59   27.20
  -4 -11   1   21.40   21.00
   3  11  -1  251.47   24.30
   3  11  -1  296.27   32.90
   3  11  -1  244.28   27.20
  -3 -11   1  324.77   38.60
  -3 -11   1  271.17   35.00
  -3 -11   1  241.08   40.50
   2  11  -1   21.60   17.00
   2  11  -1   35.80   13.30
   2  11  -1   33.20   11.50
  -2 -11   1   63.39   17.40
  -2 -11   1   37.50   15.70
  -2 -11   1   28.40   18.00
  -2 -11   1   55.49   12.40
   1  11  -1   -6.20    9.10
   1  11  -1   23.20   14.80
  -1 -11   1   -9.50   14.90
  -1 -11   1    4.80   10.20
  -1 -11   1    5.90   14.80
  -1 -11   1    5.70   15.20
   0  11  -1   27.00   14.30
   0  11  -1  -13.60    9.40
   0 -11   1    0.20   12.30
   0 -11   1  -10.10    9.30
   0 -11   1    0.10   14.00
   0 -11   1    9.40   12.40
   0 -11   1    2.60    9.40
  -1  11  -1  164.08   19.60
  -1  11  -1  162.08   17.70
  -1  11  -1  178.58   22.50
   1 -11   1  139.39   22.20
   1 -11   1  132.39   18.40
  -2  11  -1  344.37   25.20
  -2  11  -1  377.76   27.80
  -2  11  -1  353.36   24.30
   2 -11   1  427.56   25.40
   2 -11   1  366.06   25.90
   2 -11   1  395.56   29.40
  -3  11  -1  315.97   23.10
  -3  11  -1  286.87   23.30
  -3  11  -1  256.87   24.20
   3 -11   1  287.47   24.90
   3 -11   1  300.97   27.00
   3 -11   1  301.37   23.90
  -4  11  -1  237.48   23.90
  -4  11  -1  280.77   23.40
  -4  11  -1  257.47   22.20
   4 -11   1  218.78   23.40
   4 -11   1  239.58   24.10
   4 -11   1  241.88   26.10
  -5  11  -1   76.79   22.50
  -5  11  -1   49.20   10.70
  -5  11  -1   58.69   14.50
   5 -11   1   95.49   16.90
   5 -11   1   78.09   17.80
  -6  11  -1   23.90   10.30
  -6  11  -1   13.40   12.80
  -6  11  -1   23.00   13.90
   6 -11   1   54.79   18.00
   6 -11   1   28.50   16.10
   6 -11   1    9.10   11.60
  -7  11  -1   15.40   15.70
  -7  11  -1   13.00   14.80
  -7  11  -1   32.70   12.40
   7 -11   1   20.00   18.50
   7 -11   1   -4.70   14.70
  -8  11  -1   36.20   16.40
  -8  11  -1   48.10   17.50
  -8  11  -1    7.10   16.10
   8 -11   1   38.70   20.10
   8 -11   1   67.09   24.20
   8 -11   1   33.80   17.40
  -9  11  -1   28.40   19.30
  -9  11  -1   57.89   21.10
   9 -11   1   79.49   23.00
   9 -11   1   21.00   20.70
   9 -11   1  113.39   29.00
  10 -11   1   73.09   39.30
   6  10  -1   76.99   17.40
   6  10  -1   34.30   19.90
  -6 -10   1   37.70   26.70
  -6 -10   1  100.79   35.10
   5  10  -1   59.49   18.80
   5  10  -1  114.29   22.50
  -5 -10   1   82.19   22.30
  -5 -10   1   69.69   24.20
  -4 -10   1   15.20   20.50
  -4 -10   1   50.09   23.30
  -4 -10   1   11.10   17.40
   3  10  -1   47.40   11.00
  -3 -10   1   47.10   17.30
  -3 -10   1   62.79   15.60
  -3 -10   1   63.99   12.60
   2  10  -1   78.99   17.00
   2  10  -1   74.89   14.40
  -2 -10   1   74.39   14.20
  -2 -10   1   60.09   15.70
  -2 -10   1   87.69   16.70
  -2 -10   1   54.09   15.90
   1  10  -1   -0.70   11.20
   1  10  -1    4.00    9.20
   1  10  -1    4.20    7.30
  -1 -10   1    8.30   12.80
  -1 -10   1   -7.10   11.60
  -1 -10   1    8.70   10.40
  -1 -10   1  -12.10    8.30
   0  10  -1    5.70    7.90
   0  10  -1   -3.60    8.20
   0  10  -1    9.30   10.30
   0  10  -1   -5.10    9.50
   0 -10   1  -10.10    8.00
   0 -10   1    6.00   10.80
   0 -10   1    4.60    9.80
   0 -10   1   -1.00    8.00
  -1  10  -1  404.96   25.80
  -1  10  -1  360.06   23.50
  -1  10  -1  329.07   19.00
  -1  10  -1  361.56   21.70
   1 -10   1  413.76   22.50
   1 -10   1  333.17   20.80
   1 -10   1  364.86   23.10
   1 -10   1  356.86   22.50
   1 -10   1  373.26   26.50
  -2  10  -1  479.85   27.10
  -2  10  -1  457.25   27.80
  -2  10  -1  469.45   25.50
   2 -10   1  436.76   25.80
   2 -10   1  446.26   24.50
   2 -10   1  467.45   29.90
   2 -10   1  476.45   27.40
   2 -10   1  420.26   23.50
  -3  10  -1  111.19   15.40
  -3  10  -1  105.39   17.20
  -3  10  -1  115.99   15.80
   3 -10   1  103.39   19.10
   3 -10   1   99.29   17.00
   3 -10   1   89.69   16.80
  -4  10  -1  249.48   20.10
  -4  10  -1  234.88   21.80
  -4  10  -1  259.17   20.60
   4 -10   1  253.87   23.80
   4 -10   1  261.97   22.00
   4 -10   1  240.68   22.20
  -5  10  -1  240.38   22.70
  -5  10  -1  242.38   21.50
  -5  10  -1  259.17   20.10
   5 -10   1  275.37   25.30
   5 -10   1  213.08   22.50
   5 -10   1  226.78   24.10
  -6  10  -1   -6.50   10.60
  -6  10  -1   22.30   12.00
  -6  10  -1   -5.00    8.40
   6 -10   1   -1.00   11.20
   6 -10   1   10.50   13.00
   6 -10   1    0.70   14.60
  -7  10  -1   -1.40   13.30
  -7  10  -1   -2.00    9.90
  -7  10  -1    3.20   13.00
   7 -10   1   28.00   16.00
   7 -10   1   39.30   17.00
   7 -10   1    6.00   12.20
  -8  10  -1  114.39   21.10
  -8  10  -1  120.89   19.80
   8 -10   1  145.39   27.50
   8 -10   1   97.29   20.60
  -9  10  -1  262.37   32.50
  -9  10  -1  355.86   34.20
   9 -10   1  321.97   36.00
   9 -10   1  259.07   36.40
   9 -10   1  265.07   42.20
 -10  10  -1   -3.20   22.60
 -10  10  -1   30.90   20.40
  10 -10   1   53.09   22.00
  10 -10   1   -3.20   23.20
   7   9  -1  102.29   20.60
   7   9  -1  119.89   23.40
  -7  -9   1  163.68   33.00
   6   9  -1   25.20   16.20
   6   9  -1   -2.40   14.70
  -6  -9   1   14.00   20.40
  -6  -9   1   -9.30   27.20
   5   9  -1   49.30   13.00
   5   9  -1   39.20   14.90
   5   9  -1   81.49   20.00
  -5  -9   1   57.79   22.50
  -5  -9   1   57.19   19.10
   4   9  -1  115.99   17.80
   4   9  -1  132.39   18.20
   4   9  -1  149.49   23.00
  -4  -9   1  107.79   19.10
  -4  -9   1  140.39   27.50
   3   9  -1   48.30   11.40
   3   9  -1   37.80   12.90
   3   9  -1   50.29    9.70
  -3  -9   1   51.69   14.60
  -3  -9   1   45.90   11.10
  -3  -9   1   44.40   15.20
  -3  -9   1   34.40   13.40
   2   9  -1   14.30    8.90
   2   9  -1   47.80   11.50
   2   9  -1   32.70    7.90
  -2  -9   1   36.30   12.70
  -2  -9   1   44.20   13.10
  -2  -9   1   33.20    8.60
  -2  -9   1   34.40   11.30
   1   9  -1    1.60    6.00
   1   9  -1   15.60    7.50
   1   9  -1   26.60    9.20
  -1  -9   1    6.70   10.50
  -1  -9   1    6.20    6.80
  -1  -9   1    8.30    9.50
  -1  -9   1   -4.70    7.60
  -1  -9   1   -4.80    6.60
   0   9  -1   49.90   10.70
   0   9  -1   47.80   13.80
   0   9  -1   72.59   13.70
   0   9  -1   45.90    7.70
   0  -9   1   64.69   14.50
   0  -9   1   38.60    9.70
   0  -9   1   40.60    8.40
   0  -9   1   37.70    8.60
   0  -9   1   43.60   15.80
  -1   9  -1   38.70    9.70
  -1   9  -1   24.40    6.70
  -1   9  -1   27.60    8.40
  -1   9  -1   37.20    7.90
   1  -9   1   20.80    7.20
   1  -9   1   43.80   11.60
   1  -9   1   25.00    8.50
   1  -9   1   35.90    8.30
  -2   9  -1  106.69   14.60
  -2   9  -1   80.29   12.50
  -2   9  -1   68.19   14.40
   2  -9   1   84.79   11.80
   2  -9   1   86.39   10.80
   2  -9   1   92.39   14.40
   2  -9   1   97.29   16.70
  -3   9  -1   37.60    8.50
  -3   9  -1   40.90    9.60
   3  -9   1   21.40    6.80
   3  -9   1   28.70    8.10
   3  -9   1   31.70    8.00
   3  -9   1   33.60   11.50
  -4   9  -1    7.70    8.50
  -4   9  -1    3.10    7.10
  -4   9  -1    3.40    7.40
   4  -9   1   -3.90    6.60
   4  -9   1   18.60   11.10
   4  -9   1   -3.80    7.50
  -5   9  -1  306.47   19.50
  -5   9  -1  284.57   21.20
  -5   9  -1  262.17   22.30
   5  -9   1  303.87   23.90
   5  -9   1  280.27   22.20
  -6   9  -1   15.10   10.80
  -6   9  -1   19.60   10.00
  -6   9  -1   14.20    7.80
   6  -9   1    1.40   10.10
   6  -9   1   -7.00   11.10
   6  -9   1  -12.50   12.00
  -7   9  -1   91.69   18.20
  -7   9  -1   55.59   13.10
   7  -9   1   96.79   19.70
   7  -9   1  111.39   24.80
   7  -9   1   62.19   13.50
  -8   9  -1  106.89   20.00
  -8   9  -1  121.59   24.90
  -8   9  -1  166.58   22.40
   8  -9   1  149.29   25.10
   8  -9   1  142.89   28.00
   8  -9   1  180.48   29.80
  -9   9  -1    1.80   15.80
  -9   9  -1    4.90   15.70
  -9   9  -1   41.50   17.60
   9  -9   1   36.80   22.30
   9  -9   1   18.50   19.30
   9  -9   1    6.90   16.30
 -10   9  -1   73.39   21.70
 -10   9  -1   81.89   20.50
  10  -9   1   87.59   29.50
   8   8  -1  112.89   24.60
  -8  -8   1  127.49   33.40
   7   8  -1   86.59   18.40
  -7  -8   1   80.69   26.90
  -7  -8   1   44.80   24.10
   6   8  -1   48.90   14.80
   6   8  -1   36.10   15.70
  -6  -8   1   91.59   25.60
  -6  -8   1   33.60   21.50
  -6  -8   1   72.29   19.60
   5   8  -1   41.50   13.10
   5   8  -1   23.10   13.10
   5   8  -1   70.69   14.80
  -5  -8   1   67.19   23.90
  -5  -8   1   38.50   16.20
   4   8  -1  119.19   18.60
   4   8  -1   70.39   12.20
   4   8  -1  123.89   19.50
  -4  -8   1   80.79   16.50
  -4  -8   1   78.89   15.90
  -4  -8   1   98.19   16.00
  -4  -8   1  102.19   24.00
   3   8  -1  102.09   16.90
   3   8  -1   92.19   15.80
   3   8  -1   86.69   14.10
  -3  -8   1  115.89   20.20
  -3  -8   1   86.69   14.50
   2   8  -1   56.09   11.10
   2   8  -1   65.09   13.20
   2   8  -1   66.19   10.60
  -2  -8   1   68.29   15.60
  -2  -8   1   53.19   11.80
  -2  -8   1   49.40    9.90
  -2  -8   1   49.40   11.60
   1   8  -1  182.48   12.10
   1   8  -1  188.78   16.20
   1   8  -1  172.38   15.10
  -1  -8   1  174.28   12.10
  -1  -8   1  158.58   15.20
  -1  -8   1  192.58   18.30
  -1  -8   1  202.18   16.30
  -1  -8   1  186.28   14.80
   0   8  -1  782.02   33.40
   0   8  -1  871.91   36.70
   0   8  -1  766.62   32.90
   0   8  -1  855.51   36.60
   0  -8   1  843.42   36.00
   0  -8   1  812.42   34.40
   0  -8   1  815.82   35.40
   0  -8   1  849.12   38.50
  -1   8  -1  438.16   19.10
  -1   8  -1  403.66   25.80
  -1   8  -1  373.06   19.20
  -1   8  -1  435.56   23.50
  -1   8  -1  463.85   23.10
   1  -8   1  474.95   23.50
   1  -8   1  400.16   20.90
   1  -8   1  448.96   24.80
   1  -8   1  417.26   20.40
  -2   8  -1  218.78   15.30
  -2   8  -1  219.28   16.60
  -2   8  -1  245.38   16.50
   2  -8   1  236.48   18.40
   2  -8   1  203.38   14.90
   2  -8   1  191.98   13.40
  -3   8  -1  229.78   14.10
  -3   8  -1  274.77   18.50
  -3   8  -1  273.67   17.40
  -3   8  -1  256.77   17.00
   3  -8   1  228.68   13.30
   3  -8   1  289.47   19.50
   3  -8   1  245.28   14.40
   3  -8   1  277.87   19.00
  -4   8  -1  568.24   25.90
  -4   8  -1  479.05   25.30
  -4   8  -1  538.85   28.10
  -4   8  -1  565.04   27.10
   4  -8   1  557.54   28.20
   4  -8   1  534.25   28.60
   4  -8   1  520.85   23.20
   4  -8   1  465.35   22.10
  -5   8  -1   98.49   14.20
  -5   8  -1  101.79   12.50
  -5   8  -1  122.99   15.70
   5  -8   1   89.49   12.40
   5  -8   1   98.19   15.50
   5  -8   1   86.99   11.30
   5  -8   1   96.19   17.10
  -6   8  -1   50.59    8.40
  -6   8  -1   43.90   11.10
  -6   8  -1   47.10   10.40
   6  -8   1   33.70   10.90
   6  -8   1   43.10   10.50
  -7   8  -1  314.37   24.30
  -7   8  -1  311.47   20.70
  -7   8  -1  263.47   23.80
   7  -8   1  315.37   26.80
   7  -8   1  338.37   27.10
   7  -8   1  336.07   27.10
  -8   8  -1   11.10   17.00
  -8   8  -1   29.80    9.30
  -8   8  -1    9.50   12.70
   8  -8   1  -22.10   19.20
   8  -8   1   32.50   16.40
  -9   8  -1   21.40   14.00
  -9   8  -1   17.80   11.40
   9  -8   1   28.50   17.00
   9  -8   1    2.70   17.90
 -10   8  -1  173.38   29.20
 -10   8  -1  135.69   22.50
  10  -8   1  203.98   39.50
  10  -8   1  159.18   26.80
  10  -8   1  166.88   34.90
  10  -8   1  160.68   28.60
 -11   8  -1   15.20   24.80
  11  -8   1  -18.30   22.30
  11  -8   1  -21.00   26.20
  11  -8   1  -37.30   32.60
   8   7  -1  103.69   22.40
  -8  -7   1  124.99   28.20
  -8  -7   1  187.98   44.10
   7   7  -1   72.79   16.60
  -7  -7   1   72.19   23.50
  -7  -7   1   90.49   24.30
   6   7  -1   13.10   12.20
   6   7  -1   31.00   12.30
   6   7  -1   45.40   15.00
  -6  -7   1    7.20   20.30
  -6  -7   1   36.00   15.40
  -6  -7   1    9.40   17.00
   5   7  -1  165.88   17.80
   5   7  -1  106.09   18.80
   5   7  -1  139.59   20.20
  -5  -7   1  119.79   23.20
  -5  -7   1  155.28   23.30
  -5  -7   1  125.19   15.60
   4   7  -1   90.49   15.90
   4   7  -1   58.99   11.20
  -4  -7   1   55.69    9.30
  -4  -7   1   70.99   12.50
  -4  -7   1   54.59   13.80
  -4  -7   1   87.49   19.20
   3   7  -1  256.37   18.80
   3   7  -1  235.08   18.70
   3   7  -1  260.07   16.50
  -3  -7   1  271.67   20.40
  -3  -7   1  272.67   20.90
  -3  -7   1  242.88   20.20
   2   7  -1  134.99   13.50
   2   7  -1  136.89   13.30
   2   7  -1  112.79   11.10
  -2  -7   1  114.79    8.00
  -2  -7   1  123.09   14.70
  -2  -7   1  123.69    8.10
  -2  -7   1  119.89   13.10
  -2  -7   1  148.09   15.30
  -2  -7   1  125.79   14.50
   1   7  -1  891.61   36.80
   1   7  -1  979.70   39.20
   1   7  -1  890.31   35.20
   1   7  -1  937.41   39.00
  -1  -7   1  900.01   39.40
  -1  -7   1  882.51   38.50
  -1  -7   1  940.51   40.70
  -1  -7   1  921.11   38.10
   0   7  -1  516.45   24.90
   0   7  -1  572.94   25.20
   0   7  -1  514.85   22.50
   0   7  -1  484.65   21.90
   0  -7   1  525.55   23.60
   0  -7   1  505.95   24.00
   0  -7   1  543.95   26.90
  -1   7  -1  668.43   29.10
  -1   7  -1  699.73   27.10
  -1   7  -1  710.13   31.10
  -1   7  -1  726.33   30.80
  -1   7  -1  681.93   26.70
   1  -7   1  672.13   28.30
   1  -7   1  739.73   31.40
   1  -7   1  728.93   32.30
   1  -7   1  652.23   28.70
  -2   7  -1   54.69   10.60
  -2   7  -1   73.39    9.90
  -2   7  -1   82.59    9.30
  -2   7  -1   81.39   11.10
   2  -7   1   77.09    8.00
   2  -7   1   77.39   11.00
   2  -7   1   55.59   10.30
  -3   7  -1  412.66   25.80
  -3   7  -1  490.95   24.50
  -3   7  -1  479.75   23.20
   3  -7   1  524.65   24.90
   3  -7   1  467.95   20.70
   3  -7   1  464.85   20.10
   3  -7   1  503.15   25.00
  -4   7  -1   12.20    6.70
  -4   7  -1   14.40    8.00
  -4   7  -1   17.50    7.10
   4  -7   1   12.40    6.10
   4  -7   1   14.20    7.70
   4  -7   1   14.70    6.40
   4  -7   1    6.40    6.00
   4  -7   1    4.00    6.00
  -5   7  -1   20.00    7.40
  -5   7  -1   18.40    8.30
  -5   7  -1   25.70    6.20
   5  -7   1   25.10    8.30
   5  -7   1   14.80    7.70
   5  -7   1   18.50    6.30
   5  -7   1   27.90    9.60
  -6   7  -1  201.38   17.70
  -6   7  -1  209.58   15.20
  -6   7  -1  201.68   18.60
   6  -7   1  203.98   19.30
   6  -7   1  155.18   18.60
   6  -7   1  209.88   19.40
  -7   7  -1   54.09    9.30
  -7   7  -1   90.59   15.70
   7  -7   1   76.29   15.30
   7  -7   1   79.29   18.60
   7  -7   1   61.29   13.60
   7  -7   1   61.29   12.70
   7  -7   1   70.19   14.70
   7  -7   1   61.19   12.10
  -8   7  -1    1.20   11.40
  -8   7  -1   37.30    9.30
  -8   7  -1   38.90   12.70
   8  -7   1    2.70   12.10
   8  -7   1   42.20   14.00
   8  -7   1   22.20   15.10
   8  -7   1   20.70   14.90
   8  -7   1   21.40   15.40
  -9   7  -1  226.68   21.90
  -9   7  -1  266.27   39.50
  -9   7  -1  249.48   25.70
   9  -7   1  217.38   31.20
   9  -7   1  231.98   39.40
   9  -7   1  246.58   30.80
   9  -7   1  202.18   27.30
   9  -7   1  177.88   31.00
 -10   7  -1   73.09   18.90
 -10   7  -1   63.59   17.70
  10  -7   1   45.20   19.00
  10  -7   1   59.89   21.20
  10  -7   1   50.39   22.90
  10  -7   1   67.19   24.60
  11  -7   1   26.60   24.30
  11  -7   1   -2.70   37.20
  -9  -6   1   80.09   31.60
  -9  -6   1  143.39   32.30
  -9  -6   1  115.29   29.90
   8   6  -1  175.18   30.30
  -8  -6   1  166.58   37.60
  -8  -6   1  177.88   34.70
  -8  -6   1  255.07   39.20
   7   6  -1   26.80   14.40
  -7  -6   1   49.70   17.50
  -7  -6   1   40.00   19.30
   6   6  -1   43.10   12.80
  -6  -6   1   60.09   17.50
  -6  -6   1   49.10   18.40
  -6  -6   1   51.99   14.20
   5   6  -1  457.35   25.80
   5   6  -1  478.15   26.80
   5   6  -1  402.36   27.10
  -5  -6   1  400.46   29.40
  -5  -6   1  467.35   30.00
  -5  -6   1  461.25   30.50
  -5  -6   1  448.06   30.70
   4   6  -1   62.19   12.20
   4   6  -1   64.89   14.30
   4   6  -1   49.99    9.90
  -4  -6   1   47.30   10.10
  -4  -6   1   67.99   15.90
  -4  -6   1   50.09   12.30
  -4  -6   1   68.99   13.00
   3   6  -1  274.57   15.80
   3   6  -1  253.37   17.00
   3   6  -1  247.48   17.00
  -3  -6   1  252.07   18.60
  -3  -6   1  263.97   18.30
  -3  -6   1  246.28   17.20
  -3  -6   1  239.28   17.90
   2   6  -1  648.44   34.10
   2   6  -1  742.83   31.60
   2   6  -1  658.63   31.40
  -2  -6   1  715.33   31.50
  -2  -6   1  714.83   30.40
  -2  -6   1  701.13   26.30
  -2  -6   1  735.23   32.10
  -2  -6   1  716.43   32.70
   1   6  -1  279.67   13.30
   1   6  -1  295.77   16.10
   1   6  -1  263.77   16.70
   1   6  -1  262.37   14.50
  -1  -6   1  266.57   15.40
  -1  -6   1  281.97   16.60
  -1  -6   1  287.87   17.10
  -1  -6   1  295.47   13.10
  -1  -6   1  291.57   16.00
   0   6  -1 1233.18   47.60
   0   6  -1 1223.08   45.40
   0   6  -1 1218.48   45.90
   0   6  -1 1248.48   48.40
   0   6  -1 1194.28   45.30
   0  -6   1 1238.38   47.90
   0  -6   1 1290.67   46.70
   0  -6   1 1132.49   54.39
   0  -6   1 1220.78   47.00
  -1   6  -1  200.78   12.20
  -1   6  -1  225.68   13.40
  -1   6  -1  195.48   11.80
  -1   6  -1  201.08   13.70
   1  -6   1  207.88   11.70
   1  -6   1  191.18   11.80
   1  -6   1  206.78   13.70
   1  -6   1  224.98   15.30
  -2   6  -1 2721.33   99.49
  -2   6  -1 2653.63   97.89
  -2   6  -1 2551.04  103.09
  -2   6  -1 2810.72   99.69
   2  -6   1 2761.82   97.69
   2  -6   1 2795.62   97.29
   2  -6   1 2738.53  101.19
   2  -6   1 2805.92  100.99
  -3   6  -1   29.10    5.80
  -3   6  -1   29.50    5.30
  -3   6  -1   31.00    6.40
  -3   6  -1   41.50    9.00
   3  -6   1   25.70    6.00
   3  -6   1   38.50    7.50
   3  -6   1   28.10    7.90
   3  -6   1   38.10    6.50
  -4   6  -1  437.46   22.10
  -4   6  -1  448.36   22.80
  -4   6  -1  433.36   20.80
   4  -6   1  436.96   20.80
   4  -6   1  447.26   23.60
   4  -6   1  444.76   22.80
  -5   6  -1    4.10    6.40
  -5   6  -1    0.50    6.50
  -5   6  -1   -1.20    5.80
  -5   6  -1    3.50    3.90
   5  -6   1    1.20    5.20
   5  -6   1   -3.10    4.50
   5  -6   1   -3.30    5.90
   5  -6   1   -1.60    6.10
   5  -6   1    2.90    7.70
   5  -6   1   -2.40    7.70
  -6   6  -1  272.17   16.60
  -6   6  -1  265.77   19.20
  -6   6  -1  251.37   18.80
  -6   6  -1  251.57   14.70
   6  -6   1  285.27   20.10
   6  -6   1  255.87   15.80
   6  -6   1  232.88   21.00
   6  -6   1  266.67   19.10
   6  -6   1  263.17   19.90
  -7   6  -1  403.26   21.90
  -7   6  -1  435.86   25.30
  -7   6  -1  412.86   25.70
   7  -6   1  390.76   27.80
   7  -6   1  426.06   27.10
   7  -6   1  403.46   25.90
   7  -6   1  454.75   27.70
  -8   6  -1  383.36   27.40
  -8   6  -1  398.86   26.40
  -8   6  -1  369.86   22.80
   8  -6   1  412.66   29.20
   8  -6   1  353.26   23.90
   8  -6   1  423.66   29.60
   8  -6   1  352.76   29.30
   8  -6   1  316.27   28.60
   8  -6   1  389.56   31.40
  -9   6  -1   94.59   16.70
  -9   6  -1   51.99   11.40
  -9   6  -1   72.59   15.30
   9  -6   1   69.19   22.20
   9  -6   1   71.69   20.80
   9  -6   1   82.49   18.40
   9  -6   1  106.89   20.60
   9  -6   1  116.69   22.90
   9  -6   1   71.19   19.40
 -10   6  -1   26.30   15.50
 -10   6  -1   71.09   19.10
  10  -6   1   66.39   23.60
  10  -6   1   31.70   22.10
  10  -6   1   54.29   33.70
  10  -6   1   49.20   21.40
  10  -6   1   36.20   20.90
  10  -6   1  106.09   22.80
  11  -6   1   22.30   25.70
  11  -6   1   48.40   30.50
  11  -6   1   10.20   23.40
  -9  -5   1   90.99   27.90
  -9  -5   1  102.19   28.50
   8   5  -1   16.00   14.50
   8   5  -1    8.90   15.50
  -8  -5   1  -20.00   21.20
  -8  -5   1   -0.80   19.00
  -8  -5   1   35.70   17.60
   7   5  -1   18.30   13.00
   7   5  -1   25.70   14.40
  -7  -5   1   -0.60   16.00
  -7  -5   1    2.10   13.30
  -7  -5   1   -9.80   15.80
   6   5  -1   36.40   10.70
   6   5  -1   18.00   10.90
  -6  -5   1   33.40   12.40
  -6  -5   1   11.30   14.40
  -6  -5   1   41.60   13.90
  -6  -5   1   44.40   12.90
   5   5  -1   23.80    8.40
   5   5  -1   27.90    9.70
  -5  -5   1   18.00   10.70
  -5  -5   1   19.60   10.10
  -5  -5   1   12.40    7.50
  -5  -5   1   21.50    9.60
   4   5  -1   50.89    8.80
   4   5  -1   82.29   12.50
  -4  -5   1   60.79   13.40
  -4  -5   1   57.09   11.00
  -4  -5   1   67.19   14.30
  -4  -5   1   56.69   13.50
   3   5  -1  891.41   36.50
   3   5  -1  832.92   36.70
   3   5  -1  893.11   37.10
  -3  -5   1  841.22   37.60
  -3  -5   1  841.72   37.10
  -3  -5   1  858.21   37.80
  -3  -5   1  912.21   36.00
   2   5  -1  172.98   13.00
   2   5  -1  179.58   15.60
   2   5  -1  193.68   12.30
  -2  -5   1  186.98   13.40
  -2  -5   1  175.58   11.90
  -2  -5   1  194.58   14.20
   1   5  -1  282.37   14.00
   1   5  -1  282.17   12.70
   1   5  -1  278.47   15.30
   1   5  -1  291.07   15.70
  -1  -5   1  304.27   12.60
  -1  -5   1  297.47   15.60
  -1  -5   1  282.77   15.80
  -1  -5   1  287.87   17.10
  -1  -5   1  287.77   14.80
   0   5  -1  107.09   10.30
   0   5  -1  119.09    7.30
   0   5  -1  109.09    8.00
   0   5  -1  107.29    9.20
   0   5  -1  120.79    7.40
   0   5  -1  114.19    9.20
   0  -5   1  104.19    7.60
   0  -5   1   90.69    8.80
   0  -5   1  107.59   11.30
   0  -5   1  116.99    9.70
  -1   5  -1 1120.89   42.40
  -1   5  -1 1166.48   43.40
  -1   5  -1 1130.29   43.00
  -1   5  -1 1094.39   44.10
   1  -5   1 1152.28   44.20
   1  -5   1 1082.19   44.60
   1  -5   1 1139.39   42.50
   1  -5   1 1191.78   42.20
  -2   5  -1  289.17   13.80
  -2   5  -1  285.77   16.30
  -2   5  -1  297.97   15.10
  -2   5  -1  285.77   14.90
   2  -5   1  279.27   16.40
   2  -5   1  309.57   13.40
   2  -5   1  299.17   16.20
   2  -5   1  305.57   14.00
  -3   5  -1    2.40    5.20
  -3   5  -1    0.00    4.60
  -3   5  -1   -0.50    3.80
   3  -5   1   -4.00    4.20
   3  -5   1   -0.60    3.90
   3  -5   1    4.60    4.80
   3  -5   1    3.80    3.60
   3  -5   1   -3.50    5.90
  -4   5  -1  120.39   11.00
  -4   5  -1  112.09   10.80
  -4   5  -1  100.59    9.30
  -4   5  -1  115.69    7.10
   4  -5   1  107.59   11.60
   4  -5   1  113.29   12.80
   4  -5   1   98.99   10.50
   4  -5   1  125.39   11.50
  -5   5  -1  674.23   30.10
  -5   5  -1  663.13   28.30
  -5   5  -1  642.04   26.60
  -5   5  -1  682.23   30.80
  -5   5  -1  699.33   30.90
   5  -5   1  686.83   31.10
   5  -5   1  687.83   31.10
   5  -5   1  644.54   27.20
   5  -5   1  662.73   31.00
   5  -5   1  628.14   29.00
  -6   5  -1    4.50    7.20
  -6   5  -1   18.50    7.10
  -6   5  -1   16.20    6.00
  -6   5  -1   25.20    5.80
  -6   5  -1   19.30    6.80
  -6   5  -1   12.60    6.90
   6  -5   1   13.10    8.10
   6  -5   1   24.20    7.70
   6  -5   1   25.70   17.80
   6  -5   1   25.40    8.70
   6  -5   1   23.10    7.10
  -7   5  -1  401.76   21.30
  -7   5  -1  362.46   20.20
  -7   5  -1  383.36   23.60
  -7   5  -1  400.76   24.60
  -7   5  -1  382.76   23.00
  -7   5  -1  412.16   23.80
   7  -5   1  403.76   25.90
   7  -5   1  354.56   24.60
   7  -5   1  385.56   25.90
   7  -5   1  397.36   21.70
   7  -5   1  431.86   25.80
  -8   5  -1  236.08   22.50
  -8   5  -1  242.68   21.40
  -8   5  -1  202.08   18.30
  -8   5  -1  230.18   21.50
   8  -5   1  270.07   25.20
   8  -5   1  256.77   24.90
   8  -5   1  274.47   21.60
   8  -5   1  225.18   24.70
   8  -5   1  254.47   25.00
   8  -5   1  253.07   20.00
   8  -5   1  258.67   26.40
   8  -5   1  276.67   25.80
  -9   5  -1   44.90   12.70
  -9   5  -1   32.30   10.30
   9  -5   1   39.70   18.00
   9  -5   1   38.90   16.80
   9  -5   1    8.50   19.00
   9  -5   1   49.40   14.80
   9  -5   1   33.90   16.90
   9  -5   1   57.99   19.00
 -10   5  -1  -12.10   21.90
 -10   5  -1  -11.50   14.50
  10  -5   1    9.70   26.80
  10  -5   1   13.20   22.20
  10  -5   1  -18.00   20.10
  10  -5   1  -28.20   17.90
  10  -5   1   -9.90   18.20
  10  -5   1   22.70   16.30
  10  -5   1   80.49   36.60
  10  -5   1   -6.90   17.70
 -11   5  -1  -19.20   19.50
  11  -5   1   15.10   28.30
  11  -5   1   -5.90   23.60
  11  -5   1   52.69   39.80
  10   4  -1   23.00   30.50
  10   4  -1    0.70   21.50
 -10  -4   1   63.19   38.00
 -10  -4   1   19.00   28.30
 -10  -4   1  -14.30   28.80
   9   4  -1   49.10   17.80
   9   4  -1   67.99   18.50
  -9  -4   1   60.19   23.60
  -9  -4   1   48.20   23.70
   8   4  -1   15.70   13.80
   8   4  -1   12.30   13.90
  -8  -4   1   31.20   15.60
  -8  -4   1   -2.70   28.00
  -8  -4   1   28.00   17.40
   7   4  -1    9.20   12.30
   7   4  -1   -9.20   10.30
   7   4  -1  -13.80   11.60
  -7  -4   1   -0.60   11.60
  -7  -4   1  -10.90   13.30
  -7  -4   1   14.10   14.80
   6   4  -1  -10.50    8.40
   6   4  -1   -0.40   10.10
   6   4  -1   -0.60    8.40
  -6  -4   1   15.30    7.70
  -6  -4   1    4.90   10.90
  -6  -4   1   -9.70   12.20
  -6  -4   1   -2.10    9.60
   5   4  -1  252.57   17.60
   5   4  -1  266.67   18.10
   5   4  -1  241.18   18.60
  -5  -4   1  245.18   19.60
  -5  -4   1  219.18   18.90
  -5  -4   1  234.58   20.00
  -5  -4   1  220.58   14.60
   4   4  -1  652.73   28.80
   4   4  -1  660.33   29.60
   4   4  -1  604.94   29.00
  -4  -4   1  630.84   30.40
  -4  -4   1  642.64   28.90
  -4  -4   1  633.74   30.40
  -4  -4   1  606.64   29.70
  -4  -4   1  603.64   26.40
   3   4  -1   86.59   10.10
   3   4  -1   71.89    9.00
   3   4  -1   74.99   10.10
   3   4  -1   85.89   10.90
  -3  -4   1   90.59   10.80
  -3  -4   1   96.89    9.50
  -3  -4   1   87.69   11.90
   2   4  -1 2072.89   80.39
   2   4  -1 2234.68   81.89
   2   4  -1 2231.38   82.09
   2   4  -1 2196.28   81.49
  -2  -4   1 2345.47   81.79
  -2  -4   1 2292.87   82.29
  -2  -4   1 2195.78   83.09
  -2  -4   1 2321.37   80.99
  -2  -4   1 2207.58   82.79
   1   4  -1  847.32   33.90
   1   4  -1  858.91   33.70
   1   4  -1  864.61   31.50
   1   4  -1  863.41   32.90
   1   4  -1  848.12   32.70
   1   4  -1  840.82   33.00
  -1  -4   1  869.91   33.00
  -1  -4   1  855.71   34.90
  -1  -4   1  861.51   33.60
  -1  -4   1  858.41   34.10
  -1  -4   1  872.31   31.50
   0   4  -1  579.64   22.50
   0   4  -1  563.64   23.20
   0   4  -1  553.24   23.90
   0   4  -1  560.34   23.40
   0   4  -1  584.04   23.50
   0   4  -1  588.94   21.90
   0   4  -1  569.24   21.80
   0  -4   1  592.24   22.50
   0  -4   1  605.84   23.10
   0  -4   1  545.45   23.30
   0  -4   1  556.64   23.10
   0  -4   1  583.94   24.90
  -1   4  -1 1613.94   57.59
  -1   4  -1 1628.14   58.09
  -1   4  -1 1541.45   58.79
  -1   4  -1 1584.74   58.09
   1  -4   1 1529.45   59.09
   1  -4   1 1678.93   57.39
   1  -4   1 1518.55   57.89
   1  -4   1 1579.54   57.79
   1  -4   1 1599.04   57.49
   1  -4   1 1606.94   58.99
  -2   4  -1   33.20    5.90
  -2   4  -1   40.50    6.30
  -2   4  -1   45.00    7.40
  -2   4  -1   35.80    6.90
   2  -4   1   28.90    5.40
   2  -4   1   44.60    6.50
   2  -4   1   38.60    6.80
   2  -4   1   36.20    6.50
   2  -4   1   44.30    5.70
  -3   4  -1   14.70    4.60
  -3   4  -1   15.30    3.80
  -3   4  -1   17.80    3.80
  -3   4  -1   17.90    5.10
  -3   4  -1   22.00    5.40
  -3   4  -1   15.60    5.10
   3  -4   1   18.10    5.10
   3  -4   1   16.70    5.60
   3  -4   1   14.60    4.70
   3  -4   1   22.60    6.40
   3  -4   1   13.70    4.40
   3  -4   1   14.20    5.10
  -4   4  -1  139.39   10.00
  -4   4  -1  122.29   11.70
  -4   4  -1  117.89   11.60
  -4   4  -1  131.89    9.30
  -4   4  -1  119.19   10.80
  -4   4  -1  126.49    8.10
   4  -4   1  124.59   11.60
   4  -4   1  121.89   12.10
   4  -4   1  149.88   12.80
   4  -4   1  125.09    8.80
   4  -4   1  112.49    8.40
   4  -4   1  129.39   10.80
  -5   4  -1  497.75   23.90
  -5   4  -1  517.85   23.60
  -5   4  -1  472.75   22.50
  -5   4  -1  478.65   21.20
  -5   4  -1  486.15   21.90
   5  -4   1  483.25   25.00
   5  -4   1  476.55   21.80
   5  -4   1  522.25   24.80
   5  -4   1  460.85   31.90
   5  -4   1  487.65   23.20
  -6   4  -1  146.19   14.20
  -6   4  -1  125.69   11.60
  -6   4  -1  159.88   13.90
  -6   4  -1  164.18   17.60
  -6   4  -1  130.19   13.50
  -6   4  -1  138.29   14.20
  -6   4  -1  163.28   13.90
   6  -4   1  139.99   15.00
   6  -4   1  121.79   15.20
   6  -4   1  140.49   14.70
   6  -4   1  125.89   12.90
   6  -4   1  137.09   15.90
  -7   4  -1  113.69   14.50
  -7   4  -1  134.39   14.90
  -7   4  -1   97.99   15.70
  -7   4  -1  129.29   16.50
  -7   4  -1   98.49   12.80
  -7   4  -1   99.29   16.20
   7  -4   1  131.49   15.00
   7  -4   1  131.09   19.20
   7  -4   1  125.39   16.80
   7  -4   1  106.99   17.90
   7  -4   1  116.39   18.40
   7  -4   1   87.89   13.60
  -8   4  -1  192.48   19.90
  -8   4  -1  200.18   17.40
  -8   4  -1  241.98   20.60
  -8   4  -1  225.48   25.40
  -8   4  -1  229.08   20.00
  -8   4  -1  235.78   22.90
   8  -4   1  240.78   25.20
   8  -4   1  285.07   20.90
   8  -4   1  232.38   19.90
   8  -4   1  179.48   24.70
   8  -4   1  224.68   24.10
   8  -4   1  285.57   23.40
   8  -4   1  259.77   33.00
   8  -4   1  239.58   26.20
  -9   4  -1   15.10   14.20
  -9   4  -1   -2.60   11.70
  -9   4  -1    8.50   10.80
  -9   4  -1   23.40   15.20
  -9   4  -1    5.50   11.30
   9  -4   1    1.30   15.00
   9  -4   1   28.60   15.80
   9  -4   1   33.40   18.50
   9  -4   1   20.30   17.20
   9  -4   1   38.50   13.90
   9  -4   1   -1.10   13.20
   9  -4   1  -12.30   17.40
   9  -4   1   14.00   13.10
 -10   4  -1   -9.90   18.30
 -10   4  -1   -5.30   14.60
 -10   4  -1   13.60   14.10
  10  -4   1   23.20   15.70
  10  -4   1    9.30   19.90
  10  -4   1    3.20   19.00
  10  -4   1   -0.30   26.60
  10  -4   1   27.30   19.90
  10  -4   1   16.00   23.60
  10  -4   1   -4.80   16.60
  11  -4   1   58.29   30.80
  11  -4   1   34.50   23.10
  11  -4   1   50.79   28.10
  10   3  -1  180.58   33.70
 -10  -3   1  122.59   30.10
 -10  -3   1  210.38   41.50
   9   3  -1   21.00   16.20
   9   3  -1   32.80   16.60
  -9  -3   1   47.20   21.60
   8   3  -1   25.10   15.40
   8   3  -1    9.10   13.10
  -8  -3   1   33.40   14.50
  -8  -3   1   23.70   17.00
  -8  -3   1   52.89   16.00
   7   3  -1  -10.50    9.50
   7   3  -1    8.00   10.20
   7   3  -1   30.20   11.30
  -7  -3   1   18.00   13.70
  -7  -3   1   -7.80   10.90
  -7  -3   1   10.80   11.30
  -7  -3   1  -10.10   12.10
   6   3  -1  159.58   15.70
   6   3  -1  189.98   17.30
   6   3  -1  153.88   17.40
  -6  -3   1  135.89   18.30
  -6  -3   1  151.58   18.10
  -6  -3   1  135.19   14.00
  -6  -3   1  129.49   15.60
  -6  -3   1  185.28   19.20
   5   3  -1  504.55   25.00
   5   3  -1  493.65   25.30
   5   3  -1  491.55   24.50
  -5  -3   1  492.25   26.20
  -5  -3   1  492.65   26.40
  -5  -3   1  440.46   21.30
  -5  -3   1  490.05   24.40
  -5  -3   1  452.75   25.60
   4   3  -1   55.39    8.90
   4   3  -1   47.40    9.20
   4   3  -1   78.09   10.10
  -4  -3   1   52.49    7.50
  -4  -3   1   71.19    9.50
  -4  -3   1   51.99    9.90
  -4  -3   1   61.99   10.70
   3   3  -1  782.72   31.40
   3   3  -1  747.73   31.00
   3   3  -1  788.82   31.10
   3   3  -1  638.74   28.80
  -3  -3   1  762.22   31.00
  -3  -3   1  763.42   32.30
  -3  -3   1  719.53   32.00
  -3  -3   1  768.32   29.10
  -3  -3   1  751.52   31.50
   2   3  -1 1218.38   46.00
   2   3  -1 1195.68   45.80
   2   3  -1 1228.48   46.30
   2   3  -1 1182.28   44.50
  -2  -3   1 1274.97   45.00
  -2  -3   1 1173.88   46.90
  -2  -3   1 1242.38   46.50
  -2  -3   1 1201.68   46.90
  -2  -3   1 1226.28   45.80
   1   3  -1  162.58   10.90
   1   3  -1  171.68    8.90
   1   3  -1  168.48    7.70
   1   3  -1  168.98    9.00
   1   3  -1  171.38    9.70
   1   3  -1  170.98    8.90
   1   3  -1  175.68   10.20
   1   3  -1  152.28   10.30
  -1  -3   1  169.78    8.90
  -1  -3   1  168.98    9.90
  -1  -3   1  164.38    9.10
  -1  -3   1  171.38   10.10
  -1  -3   1  168.58    9.60
  -1  -3   1  153.98   10.20
  -1  -3   1  172.88    7.50
  -1  -3   1  163.68   10.80
   0   3  -1  157.38    8.30
   0   3  -1  170.38    9.90
   0   3  -1  153.08    9.50
   0   3  -1  165.08    8.80
   0   3  -1  168.68    9.00
   0   3  -1  166.08    7.60
   0   3  -1  161.98    9.00
   0   3  -1  165.18    7.40
   0  -3   1  171.88    8.90
   0  -3   1  159.88    9.50
   0  -3   1  159.98    8.10
   0  -3   1  183.88   10.40
   0  -3   1  159.38    9.10
   0  -3   1  160.38    8.80
   0  -3   1  162.08    8.90
  -1   3  -1  141.39    9.10
  -1   3  -1  153.58    8.30
  -1   3  -1  148.49    8.10
  -1   3  -1  154.38    8.70
  -1   3  -1  151.38    9.20
  -1   3  -1  143.99    9.50
   1  -3   1  143.39    8.70
   1  -3   1  137.09    9.00
   1  -3   1  154.28    8.60
   1  -3   1  155.58    7.90
   1  -3   1  148.99    8.20
   1  -3   1  143.79    7.80
   1  -3   1  148.69    9.00
   1  -3   1  137.49    9.50
  -2   3  -1  359.16   16.10
  -2   3  -1  350.26   16.80
  -2   3  -1  376.96   15.10
  -2   3  -1  363.56   15.50
  -2   3  -1  359.06   16.50
  -2   3  -1  361.16   16.30
   2  -3   1  371.66   15.30
   2  -3   1  361.96   16.00
   2  -3   1  338.67   16.40
   2  -3   1  330.17   15.90
   2  -3   1  364.56   16.70
   2  -3   1  364.76   17.00
   2  -3   1  358.56   17.40
   2  -3   1  368.86   16.80
   2  -3   1  348.27   15.50
  -3   3  -1  264.47   11.60
  -3   3  -1  255.17   14.20
  -3   3  -1  264.77   12.10
  -3   3  -1  256.77   13.80
  -3   3  -1  261.37   13.70
  -3   3  -1  274.67   13.00
   3  -3   1  271.87   15.00
   3  -3   1  254.87   11.80
   3  -3   1  253.87   12.70
   3  -3   1  232.88   11.50
   3  -3   1  258.97   13.50
   3  -3   1  260.07   13.80
   3  -3   1  260.87   13.20
  -4   3  -1 1739.03   66.89
  -4   3  -1 1797.42   65.99
  -4   3  -1 1741.53   67.39
  -4   3  -1 1785.92   65.09
  -4   3  -1 1812.32   66.89
  -4   3  -1 1785.92   66.39
  -4   3  -1 1750.92   64.89
   4  -3   1 1767.52   65.09
   4  -3   1 1822.22   67.39
   4  -3   1 1830.42   66.39
   4  -3   1 1768.82   67.79
  -5   3  -1  944.21   39.50
  -5   3  -1  926.41   39.40
  -5   3  -1  953.00   37.60
  -5   3  -1  942.21   39.30
  -5   3  -1  958.40   38.80
  -5   3  -1  976.40   37.70
   5  -3   1 1012.00   41.30
   5  -3   1  940.11   38.00
  -6   3  -1  851.71   38.30
  -6   3  -1  947.21   40.00
  -6   3  -1  898.61   36.80
  -6   3  -1  906.51   38.90
  -6   3  -1  924.01   38.40
  -6   3  -1  887.61   39.20
  -6   3  -1  903.21   37.70
  -6   3  -1  879.91   42.00
   6  -3   1  904.81   37.50
   6  -3   1  910.31   40.70
   6  -3   1  910.91   40.70
  -7   3  -1  712.03   31.60
  -7   3  -1  693.13   32.10
  -7   3  -1  657.03   33.90
  -7   3  -1  729.43   33.10
  -7   3  -1  733.33   35.20
  -7   3  -1  691.43   34.50
  -7   3  -1  721.83   33.20
   7  -3   1  714.23   36.60
   7  -3   1  697.33   37.40
   7  -3   1  731.53   33.00
   7  -3   1  660.23   35.20
   7  -3   1  729.13   33.10
   7  -3   1  759.12   34.70
  -8   3  -1   43.30   10.20
  -8   3  -1   35.30   12.10
  -8   3  -1   81.29   16.00
  -8   3  -1   82.99   19.20
  -8   3  -1   44.80   11.80
   8  -3   1   57.09   11.50
   8  -3   1   58.29   15.90
   8  -3   1   48.20   12.60
   8  -3   1   68.79   13.60
   8  -3   1   31.50   15.50
   8  -3   1   52.19   12.10
  -9   3  -1    9.80   10.80
  -9   3  -1   29.10   14.40
  -9   3  -1   14.80   10.70
  -9   3  -1   13.70   13.10
  -9   3  -1    3.90   15.30
   9  -3   1    2.20   19.10
   9  -3   1   20.00   12.70
   9  -3   1    1.00   17.00
   9  -3   1    0.90   11.50
   9  -3   1   25.20   16.20
   9  -3   1   14.70   12.80
   9  -3   1   -9.40   14.40
   9  -3   1   31.10   18.00
 -10   3  -1  -18.40   18.70
 -10   3  -1   -6.60   19.40
 -10   3  -1    2.60   16.40
  10  -3   1   14.70   16.10
  10  -3   1  -27.90   16.30
  10  -3   1    1.40   21.60
  10  -3   1  -10.50   22.00
 -11   3  -1   81.79   27.20
  11  -3   1  120.59   30.40
  11  -3   1   94.69   31.50
  11  -3   1   85.79   22.80
  10   2  -1  163.98   31.40
 -10  -2   1  244.88   41.80
 -10  -2   1  176.48   36.90
 -10  -2   1  207.58   29.60
   9   2  -1    5.70   15.60
  -9  -2   1   36.40   19.10
  -9  -2   1   54.69   18.30
   8   2  -1    0.70   11.50
   8   2  -1   -1.50   11.00
  -8  -2   1   15.70   14.80
  -8  -2   1   16.50   13.00
   7   2  -1  275.17   20.50
   7   2  -1  229.98   20.30
   7   2  -1  228.88   20.40
  -7  -2   1  243.48   23.00
  -7  -2   1  238.98   19.50
  -7  -2   1  262.27   23.00
  -7  -2   1  182.38   16.80
  -7  -2   1  195.68   22.50
   6   2  -1   43.10    6.60
   6   2  -1   42.40    9.40
   6   2  -1   49.20    9.20
   6   2  -1   35.00    8.60
  -6  -2   1   68.59   14.80
  -6  -2   1   44.00   10.70
  -6  -2   1   57.09   11.50
  -6  -2   1   43.50   10.40
   5   2  -1  481.55   23.50
   5   2  -1  468.15   24.10
   5   2  -1  450.35   19.10
   5   2  -1  476.15   23.40
  -5  -2   1  450.25   24.30
  -5  -2   1  455.85   24.70
  -5  -2   1  462.85   24.40
  -5  -2   1  471.65   23.00
  -5  -2   1  457.65   20.70
   4   2  -1  562.24   21.70
   4   2  -1  470.45   23.50
   4   2  -1  573.64   25.50
   4   2  -1  590.74   25.50
  -4  -2   1  603.54   26.30
  -4  -2   1  564.34   22.90
  -4  -2   1  608.94   27.20
   3   2  -1  992.40   38.60
   3   2  -1 1025.30   40.30
   3   2  -1 1055.89   37.40
   3   2  -1 1015.40   40.20
  -3  -2   1 1079.19   40.90
  -3  -2   1 1029.10   41.00
  -3  -2   1 1059.09   38.40
  -3  -2   1 1019.50   41.30
  -3  -2   1 1079.09   40.50
   2   2  -1  229.08   11.80
   2   2  -1  243.68   10.50
   2   2  -1  244.48   12.30
   2   2  -1  234.78   12.00
   2   2  -1  233.68   12.70
  -2  -2   1  241.28   13.50
  -2  -2   1  233.38   12.20
  -2  -2   1  246.88   10.70
  -2  -2   1  246.68   12.10
  -2  -2   1  229.08   12.80
  -2  -2   1  226.68   12.90
   1   2  -1  112.79    7.30
   1   2  -1  112.19    7.80
   1   2  -1  112.19    6.60
   1   2  -1  120.49    8.30
   1   2  -1  116.49    5.90
   1   2  -1  112.99    5.50
   1   2  -1  109.39    7.80
  -1  -2   1  115.79    7.50
  -1  -2   1  107.29    7.90
  -1  -2   1  120.59    6.10
  -1  -2   1  116.59    8.20
  -1  -2   1  115.69    7.70
  -1  -2   1  110.09    7.00
  -1  -2   1  123.09    7.10
  -1  -2   1  114.99    5.50
   0   2  -1  907.31   34.00
   0   2  -1  884.41   34.00
   0   2  -1  914.51   33.40
   0   2  -1  911.31   33.50
   0   2  -1  931.91   32.80
   0   2  -1  945.21   33.50
   0   2  -1  938.91   33.90
   0  -2   1  943.21   33.60
   0  -2   1  941.81   33.40
   0  -2   1  905.21   34.00
   0  -2   1  934.41   33.60
   0  -2   1  898.31   34.20
   0  -2   1  918.51   33.40
   0  -2   1  918.21   33.90
   0  -2   1  943.91   33.50
   0  -2   1  920.61   32.80
  -1   2  -1 1095.09   40.60
  -1   2  -1 1127.99   41.10
  -1   2  -1 1071.99   40.40
  -1   2  -1 1084.19   40.40
  -1   2  -1 1123.19   39.70
  -1   2  -1 1068.69   40.40
   1  -2   1 1099.19   40.50
   1  -2   1 1130.79   40.50
   1  -2   1 1138.99   40.20
   1  -2   1 1138.59   39.60
   1  -2   1 1107.19   40.40
   1  -2   1 1112.29   41.00
   1  -2   1 1117.89   40.60
  -2   2  -1  120.59    7.90
  -2   2  -1  114.09    7.70
  -2   2  -1  118.69    8.80
  -2   2  -1  115.79    8.50
  -2   2  -1  116.49    6.30
  -2   2  -1  122.69    7.80
  -2   2  -1  122.29    6.50
  -2   2  -1  129.39    7.90
   2  -2   1  121.09    6.70
   2  -2   1  113.29    7.60
   2  -2   1  117.29    7.80
   2  -2   1  123.19    8.20
   2  -2   1  121.99    8.80
   2  -2   1  110.09    8.10
   2  -2   1  113.49    9.00
   2  -2   1  119.59    6.30
   2  -2   1  113.49    7.60
   2  -2   1  110.79    6.50
   2  -2   1  118.19    7.80
  -3   2  -1  165.38    8.70
  -3   2  -1  174.38   10.30
  -3   2  -1  160.18    9.90
  -3   2  -1  157.58   10.60
  -3   2  -1  161.58   10.90
  -3   2  -1  156.38   11.60
  -3   2  -1  166.98    9.10
   3  -2   1  169.88    9.30
   3  -2   1  158.38    9.70
   3  -2   1  158.08   10.40
   3  -2   1  154.78    9.10
   3  -2   1  170.08   11.20
   3  -2   1  155.48    9.10
   3  -2   1  159.68   11.60
  -4   2  -1 1316.27   49.60
  -4   2  -1 1293.37   47.90
  -4   2  -1 1292.77   48.50
  -4   2  -1 1273.47   48.80
  -4   2  -1 1276.87   48.80
  -4   2  -1 1244.08   49.60
  -4   2  -1 1272.87   50.59
  -4   2  -1 1284.17   48.10
   4  -2   1 1281.17   48.40
   4  -2   1 1247.48   49.99
   4  -2   1 1314.97   48.20
  -5   2  -1  273.97   15.30
  -5   2  -1  261.87   16.00
  -5   2  -1  281.37   14.70
  -5   2  -1  262.07   14.70
  -5   2  -1  261.67   16.20
  -5   2  -1  282.77   16.50
   5  -2   1  263.77   14.80
   5  -2   1  248.68   15.40
   5  -2   1  238.08   17.00
   5  -2   1  267.47   21.50
  -6   2  -1  241.38   21.20
  -6   2  -1  278.47   18.30
  -6   2  -1  246.68   16.20
  -6   2  -1  230.88   18.70
  -6   2  -1  234.28   17.40
  -6   2  -1  262.77   15.90
  -6   2  -1  247.58   17.60
   6  -2   1  274.47   16.10
   6  -2   1  275.17   19.60
   6  -2   1  262.37   16.60
   6  -2   1  263.97   20.10
  -7   2  -1  293.77   21.20
  -7   2  -1  284.37   22.00
  -7   2  -1  269.57   21.10
  -7   2  -1  271.27   17.00
  -7   2  -1  279.07   18.60
   7  -2   1  283.87   24.50
   7  -2   1  256.17   21.60
   7  -2   1  238.08   19.00
   7  -2   1  262.87   20.00
   7  -2   1  268.77   19.00
  -8   2  -1  137.29   20.70
  -8   2  -1  189.28   23.00
  -8   2  -1  155.18   16.70
  -8   2  -1  111.39   15.50
  -8   2  -1  104.19   21.00
   8  -2   1  118.89   18.80
   8  -2   1  160.18   23.20
   8  -2   1  153.18   19.00
   8  -2   1  172.08   25.50
   8  -2   1  165.78   19.70
  -9   2  -1  -14.20   10.60
  -9   2  -1    9.50   21.80
   9  -2   1   12.60   13.00
   9  -2   1  -17.10   16.10
   9  -2   1   -2.40   12.60
   9  -2   1   11.40   15.60
   9  -2   1   -4.60   18.30
 -10   2  -1   30.80   14.50
 -10   2  -1   53.09   18.70
 -10   2  -1   13.20   19.10
 -10   2  -1   57.89   20.90
  10  -2   1    2.40   24.70
  10  -2   1   15.70   17.90
  10  -2   1   18.50   16.90
  10  -2   1  -12.70   25.50
  10  -2   1    6.30   22.40
  10  -2   1   20.70   23.10
  11  -2   1  -45.80   30.30
  11  -2   1   17.00   22.60
  11   1  -1  -21.90   23.20
  11   1  -1  -18.30   38.80
  11   1  -1    4.80   21.90
 -11  -1   1   -5.80   26.10
 -11  -1   1   45.10   32.50
  10   1  -1   29.60   17.40
 -10  -1   1   -2.60   23.20
 -10  -1   1   44.50   23.00
   9   1  -1    3.40   18.50
   9   1  -1   28.90   15.90
   9   1  -1   11.70   14.10
  -9  -1   1    9.10   16.80
  -9  -1   1   22.20   17.20
  -9  -1   1   50.39   17.40
   8   1  -1    4.00   10.70
   8   1  -1    0.30   10.50
   8   1  -1   -9.70   12.00
  -8  -1   1   -7.00   10.10
  -8  -1   1   26.60   12.80
  -8  -1   1   -5.50   12.90
  -8  -1   1    4.70   11.70
  -8  -1   1    5.50    7.50
   7   1  -1   76.09   12.40
   7   1  -1   86.89   15.00
   7   1  -1   88.49   15.70
   7   1  -1   75.79   12.90
  -7  -1   1  102.79   17.70
  -7  -1   1   69.79   13.80
  -7  -1   1   57.99   12.90
  -7  -1   1   73.49   13.30
  -7  -1   1   73.19   13.90
   6   1  -1   -2.40    6.10
   6   1  -1   10.10    6.60
   6   1  -1    4.40    6.10
   6   1  -1   -4.50    7.60
  -6  -1   1   -2.80    5.50
  -6  -1   1    4.40    7.60
  -6  -1   1    6.90    8.30
  -6  -1   1   -1.90    6.30
  -6  -1   1   -1.30    8.50
   5   1  -1  793.72   33.20
   5   1  -1  780.92   34.10
   5   1  -1  777.72   33.40
   5   1  -1  732.13   30.20
  -5  -1   1  747.43   33.90
  -5  -1   1  750.02   30.80
  -5  -1   1  813.42   33.30
  -5  -1   1  742.13   34.80
  -5  -1   1  813.22   34.80
   4   1  -1 1788.02   66.09
   4   1  -1 1812.52   66.59
   4   1  -1 1784.02   63.69
   4   1  -1 1621.64   63.29
   4   1  -1 1643.84   64.19
  -4  -1   1 1804.92   66.59
  -4  -1   1 1788.52   66.99
  -4  -1   1 1776.72   66.09
  -4  -1   1 1831.72   64.09
  -4  -1   1 1791.02   67.39
   3   1  -1 1176.48   44.10
   3   1  -1 1140.89   41.50
   3   1  -1 1176.58   43.70
   3   1  -1 1076.69   43.50
   3   1  -1 1068.29   43.60
   3   1  -1 1164.28   41.70
   3   1  -1 1173.88   42.10
  -3  -1   1 1164.68   43.60
  -3  -1   1 1064.79   44.00
  -3  -1   1 1183.48   41.90
  -3  -1   1 1167.88   44.60
  -3  -1   1 1179.78   43.90
  -3  -1   1 1176.78   44.20
   2   1  -1   25.40    4.80
   2   1  -1   26.20    4.70
   2   1  -1   21.00    3.60
   2   1  -1   25.30    3.90
   2   1  -1   29.00    4.10
   2   1  -1   20.80    4.90
   2   1  -1   19.40    3.70
   2   1  -1   20.90    3.90
  -2  -1   1   20.00    3.80
  -2  -1   1   20.80    4.20
  -2  -1   1   18.40    3.50
  -2  -1   1   25.10    4.60
  -2  -1   1   22.00    4.80
  -2  -1   1   20.70    3.60
  -2  -1   1   27.40    6.30
  -2  -1   1   22.00    3.30
   1   1  -1  715.63   25.70
   1   1  -1  693.63   26.10
   1   1  -1  708.93   25.80
   1   1  -1  684.43   25.50
   1   1  -1  701.93   25.70
   1   1  -1  651.43   25.10
   1   1  -1  671.33   26.00
  -1  -1   1  717.73   25.10
  -1  -1   1  685.13   25.70
  -1  -1   1  701.13   25.90
  -1  -1   1  693.13   26.10
  -1  -1   1  705.03   25.80
  -1  -1   1  708.03   25.70
  -1  -1   1  682.73   26.10
   0   1  -1   -0.10    1.40
  -1   1  -1 1139.89   41.40
  -1   1  -1 1148.79   40.80
  -1   1  -1 1194.88   41.30
  -1   1  -1 1166.48   42.10
  -1   1  -1 1181.98   41.90
  -1   1  -1 1177.68   42.10
  -1   1  -1 1161.28   42.30
  -1   1  -1 1110.29   41.60
   1  -1   1 1142.79   42.30
   1  -1   1 1188.08   42.00
   1  -1   1 1160.28   42.30
   1  -1   1 1186.38   40.80
   1  -1   1 1213.58   41.30
   1  -1   1 1124.49   42.10
   1  -1   1 1120.59   41.30
   1  -1   1 1133.89   41.60
   1  -1   1 1168.38   42.00
  -2   1  -1 4153.68  140.99
  -2   1  -1 3893.11  141.79
  -2   1  -1 4030.90  141.49
  -2   1  -1 4051.69  140.59
  -2   1  -1 4147.69  141.79
  -2   1  -1 3968.30  140.99
   2  -1   1 3983.10  140.49
   2  -1   1 3979.00  141.79
   2  -1   1 4044.50  141.09
   2  -1   1 3888.81  141.89
   2  -1   1 3845.42  140.69
   2  -1   1 4072.69  142.49
   2  -1   1 4219.18  141.09
   2  -1   1 4003.80  141.59
   2  -1   1 3942.81  140.59
   2  -1   1 3950.90  140.89
  -3   1  -1 4274.37  146.49
  -3   1  -1 4209.68  145.59
  -3   1  -1 4038.50  146.79
  -3   1  -1 4226.08  145.89
  -3   1  -1 4230.58  145.29
  -3   1  -1 4125.99  146.29
  -3   1  -1 4203.78  145.49
  -3   1  -1 3918.51  147.19
   3  -1   1 4080.29  145.29
   3  -1   1 4055.59  145.29
   3  -1   1 4134.39  145.89
   3  -1   1 3957.40  146.89
   3  -1   1 4130.09  145.19
   3  -1   1 4055.79  145.29
   3  -1   1 4132.99  146.99
  -4   1  -1  181.38   11.80
  -4   1  -1  177.88   11.40
  -4   1  -1  157.98   13.60
  -4   1  -1  183.18   12.30
  -4   1  -1  181.48   12.30
  -4   1  -1  165.98   12.70
  -4   1  -1  182.88   10.40
   4  -1   1  172.18   11.00
   4  -1   1  178.18   12.30
   4  -1   1  182.98   12.80
   4  -1   1  175.88   13.70
   4  -1   1  170.88   11.40
  -5   1  -1  369.96   20.30
  -5   1  -1  333.07   18.60
  -5   1  -1  363.66   20.40
  -5   1  -1  359.96   19.20
  -5   1  -1  362.56   17.20
  -5   1  -1  345.27   20.40
  -5   1  -1  363.86   19.90
   5  -1   1  370.16   21.10
   5  -1   1  362.56   18.30
   5  -1   1  353.86   23.70
   5  -1   1  354.96   20.00
  -6   1  -1  225.28   17.90
  -6   1  -1  217.98   18.30
  -6   1  -1  211.58   18.20
  -6   1  -1  231.68   15.30
  -6   1  -1  194.18   13.80
   6  -1   1  251.27   19.30
   6  -1   1  241.88   16.10
   6  -1   1  246.28   20.20
   6  -1   1  233.38   15.80
  -7   1  -1  184.28   25.90
  -7   1  -1  196.48   15.40
  -7   1  -1  184.58   15.30
  -7   1  -1  163.28   19.70
  -7   1  -1  209.48   21.00
   7  -1   1  179.68   19.50
   7  -1   1  207.88   21.40
   7  -1   1  211.98   17.60
   7  -1   1  180.48   17.80
  -8   1  -1   10.10   11.60
  -8   1  -1   28.60    8.80
  -8   1  -1   32.00   13.70
  -8   1  -1   12.40    8.50
   8  -1   1   19.80   16.10
   8  -1   1   14.00   12.20
   8  -1   1    1.00   11.50
   8  -1   1    7.10   10.80
  -9   1  -1   52.69   22.10
  -9   1  -1   83.39   18.60
  -9   1  -1   47.60   11.60
  -9   1  -1   37.00   14.60
   9  -1   1   29.40   22.80
   9  -1   1   60.79   18.60
 -10   1  -1   60.69   25.10
 -10   1  -1   18.90   22.10
  10  -1   1   41.00   17.70
  10  -1   1   73.09   19.00
 -11   1  -1   74.99   26.90
  11  -1   1   81.39   35.50
  11  -1   1   19.70   30.20
  11  -1   1  -45.00   33.40
  11  -1   1   -9.00   23.00
  11   0  -1   24.00   21.40
  11   0  -1  -26.50   36.20
  11   0  -1   52.79   21.70
 -11   0   1   54.59   40.10
 -11   0   1   58.79   27.40
  10   0  -1   -7.10   17.30
  10   0  -1    6.90   16.40
 -10   0   1   17.50   21.40
 -10   0   1  -17.70   21.20
   9   0  -1   83.89   17.90
   9   0  -1  125.59   25.30
  -9   0   1   90.09   16.80
  -9   0   1   84.69   15.60
   8   0  -1   26.60   10.90
   8   0  -1    6.50   10.60
   8   0  -1   22.00   12.90
   8   0  -1   15.20    9.80
  -8   0   1   18.60    7.40
  -8   0   1   30.10   12.70
  -8   0   1   40.70   11.50
  -8   0   1   29.90    9.50
  -8   0   1   26.60   12.40
   7   0  -1  326.67   22.90
   7   0  -1  263.47   19.00
   7   0  -1  347.57   21.60
   7   0  -1  327.57   21.90
  -7   0   1  333.87   23.20
  -7   0   1  287.97   22.80
  -7   0   1  302.27   19.90
  -7   0   1  303.47   22.00
   6   0  -1  248.18   15.30
   6   0  -1  242.28   17.40
   6   0  -1  250.47   16.70
   6   0  -1  264.87   18.70
  -6   0   1  227.48   16.00
  -6   0   1  253.57   18.40
  -6   0   1  239.98   17.20
  -6   0   1  233.38   15.20
  -6   0   1  237.28   17.80
   5   0  -1   47.10    9.60
   5   0  -1   64.69    8.70
  -5   0   1   56.19    9.70
  -5   0   1   52.39    8.20
  -5   0   1   44.60   10.60
  -5   0   1   54.59    8.40
  -5   0   1   48.20   10.00
   4   0  -1 1751.62   64.89
   4   0  -1 1741.83   63.59
   4   0  -1 1772.82   66.09
   4   0  -1 1717.43   63.39
   4   0  -1 1672.13   63.49
  -4   0   1 1767.72   65.19
  -4   0   1 1746.33   64.69
  -4   0   1 1768.82   63.49
  -4   0   1 1759.82   65.89
  -4   0   1 1716.73   65.59
  -4   0   1 1771.42   64.99
   3   0  -1  496.05   19.80
   3   0  -1  496.35   22.60
   3   0  -1  516.25   19.90
   3   0  -1  494.05   20.90
   3   0  -1  500.35   21.10
   3   0  -1  487.15   22.20
   3   0  -1  522.25   21.60
   3   0  -1  492.95   19.90
  -3   0   1  497.35   21.50
  -3   0   1  476.35   21.40
  -3   0   1  491.75   20.90
  -3   0   1  497.15   21.90
  -3   0   1  505.95   20.80
  -3   0   1  496.15   19.70
   2   0  -1  159.58    9.10
   2   0  -1  162.78    8.60
   2   0  -1  171.78   10.30
   2   0  -1  173.38    9.60
   2   0  -1  177.58    7.80
   2   0  -1  162.88    8.50
   2   0  -1  171.48    8.70
   2   0  -1  171.58    8.30
   2   0  -1  163.18    7.90
  -2   0   1  178.18   10.10
  -2   0   1  161.28    8.10
  -2   0   1  168.08    9.00
  -2   0   1  168.08    8.90
  -2   0   1  163.88    8.80
  -2   0   1  164.08    9.20
  -2   0   1  169.48    8.90
  -2   0   1  159.28    9.30
  -2   0   1  157.88    7.60
   1   0  -1  222.78    9.70
   1   0  -1  185.58    8.80
   1   0  -1  215.48    8.90
   1   0  -1  213.48    8.10
   1   0  -1  210.18    8.30
  -1   0   1  235.28    9.50
  -1   0   1  190.28    8.50
  -1   0   1  217.58    8.80
  -1   0   1  195.98    8.70
  -1   0   1  211.08    8.70
  -1   0   1  211.58    8.80
  -1   0  -1  481.35   18.20
  -1   0  -1  451.05   17.50
  -1   0  -1  477.15   18.40
  -1   0  -1  495.85   18.60
  -1   0  -1  458.25   17.50
  -1   0  -1  498.25   19.30
  -1   0  -1  462.95   18.60
   1   0   1  471.65   19.00
   1   0   1  495.25   18.30
   1   0   1  481.55   18.50
   1   0   1  474.95   17.60
   1   0   1  449.86   18.60
   1   0   1  471.85   18.70
   1   0   1  457.45   17.50
  -2   0  -1 6730.53  231.58
  -2   0  -1 6339.77  230.78
  -2   0  -1 6416.56  229.58
  -2   0  -1 6570.54  230.48
  -2   0  -1 6457.05  229.08
  -2   0  -1 6741.53  230.38
  -2   0  -1 6416.26  230.08
   2   0   1 6634.64  228.98
   2   0   1 6842.62  230.18
   2   0   1 6772.92  230.38
   2   0   1 6448.45  230.88
   2   0   1 6347.06  229.18
   2   0   1 6534.85  229.08
   2   0   1 6583.74  229.48
   2   0   1 6411.76  229.58
   2   0   1 6820.62  230.38
  -3   0  -1   63.69   10.20
  -3   0  -1   60.79    6.40
  -3   0  -1   61.19    8.30
  -3   0  -1   71.29    6.00
  -3   0  -1   52.29    8.10
  -3   0  -1   63.99    7.60
   3   0   1   61.69    7.20
   3   0   1   66.79    5.80
   3   0   1   65.99    6.70
   3   0   1   61.69    6.60
   3   0   1   68.69    7.70
   3   0   1   64.69    6.80
  -4   0  -1   -5.10    5.30
  -4   0  -1    4.30    4.50
  -4   0  -1    0.90    3.40
  -4   0  -1    0.80    6.00
  -4   0  -1    7.20    7.70
   4   0   1    5.00    4.00
   4   0   1    3.80    3.90
   4   0   1    3.30    5.00
   4   0   1    7.00    5.20
   4   0   1    7.20    5.40
  -5   0  -1   61.19   12.90
  -5   0  -1   55.59    7.30
  -5   0  -1   48.30    8.60
  -5   0  -1   58.69   11.00
  -5   0  -1   59.89   11.00
   5   0   1   70.79    9.70
   5   0   1   56.19   11.50
   5   0   1   62.89    9.80
  -6   0  -1  792.92   33.40
  -6   0  -1  833.52   38.70
  -6   0  -1  866.31   39.30
  -6   0  -1  876.51   36.20
  -6   0  -1  858.91   39.90
   6   0   1  811.82   34.60
   6   0   1  792.12   36.50
   6   0   1  877.01   36.60
   6   0   1  890.01   37.80
  -7   0  -1   27.90    7.50
  -7   0  -1   18.30   10.80
  -7   0  -1   19.30   11.80
  -7   0  -1   22.40    7.10
  -7   0  -1   17.40   12.10
   7   0   1   25.60    8.70
   7   0   1   38.30   14.40
   7   0   1   31.20    9.10
  -8   0  -1   51.19   14.30
  -8   0  -1   63.29   16.70
  -8   0  -1   77.89   16.70
   8   0   1   51.89   12.20
   8   0   1   51.59   12.60
   8   0   1   83.09   20.00
  -9   0  -1   54.09   20.00
  -9   0  -1   35.90   20.30
  -9   0  -1    5.90   15.80
   9   0   1   19.10   14.70
   9   0   1    3.10   24.10
   9   0   1   26.80   14.60
 -10   0  -1   70.09   26.00
 -10   0  -1  110.09   27.00
  10   0   1   46.60   31.90
  10   0   1   87.89   20.70
 -11   0  -1   56.29   25.30
 -11   0  -1  -51.29   33.60
  11   0   1  -58.99   48.20
  11  -1  -1    8.80   20.20
  11  -1  -1  -17.80   21.70
  11  -1  -1   64.49   34.30
 -11   1   1   31.90   37.20
 -11   1   1  -24.80   21.10
 -11   1   1   60.09   25.70
  10  -1  -1   38.90   16.70
  10  -1  -1   62.49   17.50
  10  -1  -1    6.60   26.20
 -10   1   1   66.09   20.60
 -10   1   1   10.60   24.80
 -10   1   1   45.60   19.10
   9  -1  -1    7.40   12.70
   9  -1  -1    5.40   11.80
   9  -1  -1    6.10   14.70
   9  -1  -1    7.30   12.00
   9  -1  -1    1.90   15.70
  -9   1   1    7.70   13.50
  -9   1   1   29.80   15.50
  -9   1   1    1.90    9.10
  -9   1   1   13.80   10.80
  -9   1   1  -21.10   15.40
   8  -1  -1   13.90   10.70
   8  -1  -1   29.10   13.60
   8  -1  -1   31.60   10.90
   8  -1  -1   37.50   11.00
  -8   1   1   29.80    7.90
  -8   1   1   42.70   13.00
  -8   1   1   35.20    9.30
   7  -1  -1   96.49   18.60
   7  -1  -1  100.39   13.90
   7  -1  -1  109.49   13.90
   7  -1  -1   88.39   14.70
   7  -1  -1  126.39   15.80
  -7   1   1  128.09   14.70
  -7   1   1   70.59   15.50
  -7   1   1  130.09   11.50
  -7   1   1   75.69   12.70
  -7   1   1  101.49   15.30
   6  -1  -1  108.59   12.50
   6  -1  -1  101.19   14.80
   6  -1  -1  113.99   12.30
  -6   1   1  112.79   11.00
  -6   1   1  110.39   12.90
  -6   1   1  109.09   12.70
  -6   1   1   93.39   11.20
   5  -1  -1 1202.48   49.00
   5  -1  -1 1196.88   46.90
   5  -1  -1 1254.07   46.50
   5  -1  -1 1184.68   46.00
  -5   1   1 1170.38   45.60
  -5   1   1 1173.28   45.50
  -5   1   1 1227.88   46.90
  -5   1   1 1157.78   47.10
  -5   1   1 1196.18   46.80
  -5   1   1 1157.38   47.80
  -5   1   1 1205.78   46.70
  -5   1   1 1188.48   47.70
   4  -1  -1  138.49   12.40
   4  -1  -1  136.69    9.50
   4  -1  -1  121.29    9.30
   4  -1  -1  148.39   11.60
  -4   1   1  112.59    9.90
  -4   1   1  132.69    9.90
  -4   1   1  126.89    9.70
  -4   1   1  135.09    9.00
  -4   1   1  128.39   11.20
  -4   1   1  122.69   10.50
  -4   1   1  130.59    9.90
  -4   1   1  116.89    8.90
   3  -1  -1   61.49    9.00
   3  -1  -1   58.59    7.60
   3  -1  -1   54.49    6.00
   3  -1  -1   52.69    7.40
   3  -1  -1   64.39    6.50
   3  -1  -1   55.69    6.40
   3  -1  -1   49.90    8.40
   3  -1  -1   55.19    6.00
   3  -1  -1   56.09    6.70
   3  -1  -1   55.99    6.50
  -3   1   1   52.79    6.20
  -3   1   1   56.19    6.10
  -3   1   1   52.49    6.70
  -3   1   1   57.79    6.70
  -3   1   1   57.79    6.30
  -3   1   1   57.49    6.60
  -3   1   1   58.19    6.60
  -3   1   1   62.39    8.10
   2  -1  -1 2430.76   87.89
   2  -1  -1 2584.54   88.49
   2  -1  -1 2638.84   89.19
   2  -1  -1 2503.05   88.39
   2  -1  -1 2388.16   88.09
   2  -1  -1 2468.65   88.09
   2  -1  -1 2520.15   87.89
   2  -1  -1 2473.45   88.19
   2  -1  -1 2452.85   88.49
   2  -1  -1 2470.35   87.89
  -2   1   1 2457.35   88.29
  -2   1   1 2462.05   87.69
  -2   1   1 2495.05   87.79
  -2   1   1 2514.95   88.99
  -2   1   1 2546.75   88.49
  -2   1   1 2455.85   88.39
  -2   1   1 2468.45   87.99
  -2   1   1 2507.85   88.19
  -2   1   1 2421.06   88.19
   1  -1  -1  147.69    7.20
   1  -1  -1  141.19    5.90
   1  -1  -1  145.49    7.30
   1  -1  -1  130.09    6.20
   1  -1  -1  141.79    6.00
   1  -1  -1  157.98    7.50
   1  -1  -1  147.59    7.40
   1  -1  -1  154.08    7.60
   1  -1  -1  152.18    7.00
  -1   1   1  144.49    7.20
  -1   1   1  123.39    6.30
  -1   1   1  146.89    6.30
  -1   1   1  144.69    7.20
  -1   1   1  145.59    6.90
  -1   1   1  149.09    7.50
  -1   1   1  148.49    7.50
  -1   1   1  142.49    5.80
   0  -1  -1  352.26   13.10
   0  -1  -1  334.87   13.40
   0  -1  -1  347.77   13.50
   0  -1  -1  348.57   13.30
   0  -1  -1  350.86   14.00
   0  -1  -1  345.27   13.20
   0  -1  -1  338.37   12.90
   0  -1  -1  330.57   13.60
   0   1   1  336.17   13.10
   0   1   1  342.47   13.50
   0   1   1  340.07   13.60
   0   1   1  346.57   13.90
   0   1   1  340.07   13.00
   0   1   1  327.47   13.20
   0   1   1  344.47   13.50
   0   1   1  334.07   13.10
  -1  -1  -1 7048.59  249.28
  -1  -1  -1 7054.69  248.38
  -1  -1  -1 6974.10  247.38
  -1  -1  -1 7373.96  248.78
  -1  -1  -1 7414.46  249.28
  -1  -1  -1 7064.99  247.48
  -1  -1  -1 6955.00  248.88
  -1  -1  -1 7450.45  248.88
   1   1   1 7397.76  248.88
   1   1   1 7066.29  248.98
   1   1   1 6716.83  247.38
   1   1   1 7089.89  248.38
   1   1   1 7120.19  249.28
   1   1   1 7128.99  249.08
   1   1   1 6845.12  247.48
  -2  -1  -1  553.94   20.40
  -2  -1  -1  551.04   21.30
  -2  -1  -1  516.55   21.90
  -2  -1  -1  559.94   23.50
  -2  -1  -1  562.64   22.90
  -2  -1  -1  564.14   23.50
  -2  -1  -1  568.44   24.30
   2   1   1  560.54   22.30
   2   1   1  547.15   20.40
   2   1   1  559.14   22.80
   2   1   1  535.75   20.90
   2   1   1  584.64   23.40
  -3  -1  -1  591.24   26.20
  -3  -1  -1  610.04   22.30
  -3  -1  -1  571.24   23.30
  -3  -1  -1  606.94   27.30
  -3  -1  -1  609.94   25.70
  -3  -1  -1  602.04   25.00
   3   1   1  553.64   23.30
   3   1   1  624.54   25.60
   3   1   1  597.34   23.40
   3   1   1  527.15   22.10
   3   1   1  614.54   24.50
  -4  -1  -1  727.23   36.90
  -4  -1  -1  731.93   30.60
  -4  -1  -1  747.33   32.20
  -4  -1  -1  750.82   36.40
  -4  -1  -1  744.83   27.60
   4   1   1  633.94   29.10
   4   1   1  767.12   30.70
   4   1   1  775.92   29.60
  -5  -1  -1  938.61   40.70
  -5  -1  -1  958.40   42.10
  -5  -1  -1  883.41   35.00
  -5  -1  -1  942.91   40.70
  -5  -1  -1  927.91   38.80
   5   1   1  872.11   35.50
   5   1   1  974.10   39.80
   5   1   1 1007.30   39.20
   5   1   1  914.11   37.50
  -6  -1  -1   -6.60    8.40
  -6  -1  -1   -8.70    8.70
  -6  -1  -1   -8.70    9.30
  -6  -1  -1    1.10    6.10
   6   1   1  -11.00    8.00
   6   1   1    1.90    5.80
   6   1   1   -7.30    6.90
   6   1   1   10.60    7.40
  -7  -1  -1  179.98   22.90
  -7  -1  -1  252.77   24.10
  -7  -1  -1  228.48   23.50
  -7  -1  -1  240.78   17.00
   7   1   1  243.68   20.30
   7   1   1  242.38   21.80
   7   1   1  210.58   28.80
  -8  -1  -1    5.30   14.20
  -8  -1  -1   60.09   16.80
  -8  -1  -1   33.90    9.80
  -8  -1  -1    8.50   27.80
   8   1   1   39.90   12.50
   8   1   1   22.90   12.90
   8   1   1   77.79   37.90
  -9  -1  -1  104.89   22.90
  -9  -1  -1   98.89   20.40
   9   1   1  117.39   28.80
   9   1   1   76.89   21.50
   9   1   1  145.09   26.60
  10   1   1   59.89   19.00
  10   1   1   20.90   20.60
  10   1   1   -1.60   32.20
  11  -2  -1  -25.60   19.90
  11  -2  -1  -33.70   29.60
  11  -2  -1   -1.40   19.50
 -11   2   1    4.00   19.50
 -11   2   1  -25.40   24.80
  10  -2  -1   29.30   16.70
  10  -2  -1   13.40   16.40
  10  -2  -1   28.00   20.30
  10  -2  -1   19.50   20.10
  10  -2  -1   18.80   24.70
 -10   2   1   -2.10   16.20
 -10   2   1   13.40   17.30
   9  -2  -1    4.40   18.50
   9  -2  -1    6.20   11.30
   9  -2  -1   19.70   12.70
   9  -2  -1   -8.70   12.70
   9  -2  -1   10.80   16.50
   9  -2  -1   -8.90   12.90
  -9   2   1    5.70   13.80
  -9   2   1    9.50   10.20
  -9   2   1   -5.80   13.30
  -9   2   1   -3.10   11.80
   8  -2  -1  535.35   28.80
   8  -2  -1  544.85   30.10
   8  -2  -1  514.75   28.70
   8  -2  -1  505.55   29.30
   8  -2  -1  483.85   30.50
   8  -2  -1  478.05   33.10
  -8   2   1  501.15   28.00
  -8   2   1  501.15   26.10
  -8   2   1  534.25   30.90
  -8   2   1  501.15   27.00
  -8   2   1  506.15   26.90
  -8   2   1  438.16   42.90
   7  -2  -1  396.86   23.60
   7  -2  -1  420.76   26.90
   7  -2  -1  455.15   23.20
   7  -2  -1  442.16   24.00
  -7   2   1  431.06   21.60
  -7   2   1  411.16   25.10
  -7   2   1  379.16   22.90
  -7   2   1  385.36   24.20
  -7   2   1  425.96   22.60
  -7   2   1  449.86   24.20
  -7   2   1  391.66   21.90
   6  -2  -1  325.87   19.30
   6  -2  -1  345.07   20.00
   6  -2  -1  343.17   22.50
   6  -2  -1  328.17   19.70
  -6   2   1  317.07   18.90
  -6   2   1  378.76   19.40
  -6   2   1  341.97   20.50
  -6   2   1  348.27   18.70
  -6   2   1  304.57   19.00
  -6   2   1  335.17   18.40
  -6   2   1  392.36   20.80
  -6   2   1  373.16   18.90
   5  -2  -1 1102.99   43.90
   5  -2  -1 1156.98   44.40
   5  -2  -1 1085.29   45.80
   5  -2  -1 1123.59   44.60
  -5   2   1 1084.79   44.10
  -5   2   1 1092.59   44.20
  -5   2   1 1119.19   43.80
  -5   2   1 1131.29   43.70
  -5   2   1 1139.69   45.60
  -5   2   1 1122.99   43.70
  -5   2   1 1104.89   43.50
  -5   2   1 1151.18   44.10
   4  -2  -1   33.70    7.00
   4  -2  -1   35.10    7.50
   4  -2  -1   38.60    6.70
   4  -2  -1   34.30    8.80
  -4   2   1   33.00    5.90
  -4   2   1   38.70    7.30
  -4   2   1   41.30    7.60
  -4   2   1   37.40    7.10
  -4   2   1   39.50    7.50
  -4   2   1   39.10    7.00
  -4   2   1   31.50    5.50
  -4   2   1   37.70    7.30
   3  -2  -1  577.14   23.50
   3  -2  -1  603.14   24.90
   3  -2  -1  602.84   24.30
   3  -2  -1  577.44   24.20
   3  -2  -1  578.34   23.60
   3  -2  -1  606.44   24.60
   3  -2  -1  611.34   24.20
  -3   2   1  609.44   25.40
  -3   2   1  620.14   24.60
  -3   2   1  605.24   23.70
  -3   2   1  604.84   23.60
  -3   2   1  601.54   24.50
  -3   2   1  638.34   23.30
   2  -2  -1   60.89    5.50
   2  -2  -1   63.99    6.70
   2  -2  -1   57.09    5.70
   2  -2  -1   65.09    6.30
   2  -2  -1   62.49    6.50
   2  -2  -1   70.89    7.00
   2  -2  -1   64.59    6.70
   2  -2  -1   57.69    4.40
  -2   2   1   62.09    4.30
  -2   2   1   63.09    6.10
  -2   2   1   66.79    6.40
  -2   2   1   56.49    5.30
  -2   2   1   63.09    4.00
  -2   2   1   70.19    5.90
  -2   2   1   65.39    6.60
  -2   2   1   62.39    7.10
   1  -2  -1    9.30    3.40
   1  -2  -1   11.50    3.20
   1  -2  -1    9.50    3.00
   1  -2  -1   11.40    3.50
   1  -2  -1    6.70    3.20
   1  -2  -1    6.70    3.20
   1  -2  -1   10.40    3.20
  -1   2   1   12.70    3.20
  -1   2   1    6.30    3.20
  -1   2   1   10.20    3.30
  -1   2   1    9.50    3.40
  -1   2   1    9.00    2.90
  -1   2   1    9.10    3.40
  -1   2   1   11.90    3.20
   0  -2  -1  210.68    9.90
   0  -2  -1  218.88    9.40
   0  -2  -1  203.48    9.40
   0  -2  -1  221.38   10.50
   0  -2  -1  212.18   10.90
   0  -2  -1  207.98   11.00
   0  -2  -1  223.08    9.80
   0  -2  -1  205.28    9.20
   0  -2  -1  193.58    9.50
   0   2   1  209.98   10.50
   0   2   1  212.18    9.60
   0   2   1  218.88   10.90
   0   2   1  211.58    9.80
   0   2   1  202.48    9.30
   0   2   1  222.38   10.80
   0   2   1  213.08   10.10
  -1  -2  -1    3.70    4.60
  -1  -2  -1    3.30    4.10
  -1  -2  -1    2.90    3.10
  -1  -2  -1    3.70    3.30
  -1  -2  -1    4.40    2.30
  -1  -2  -1    9.00    3.80
  -1  -2  -1    5.80    2.70
  -1  -2  -1    4.70    3.90
   1   2   1   -0.50    2.70
   1   2   1    5.60    2.20
   1   2   1    0.00    4.40
   1   2   1    3.60    3.30
   1   2   1    1.40    3.60
   1   2   1    6.40    3.50
   1   2   1    4.60    3.50
  -2  -2  -1 1663.83   59.09
  -2  -2  -1 1636.54   59.79
  -2  -2  -1 1552.94   57.19
  -2  -2  -1 1575.54   59.09
  -2  -2  -1 1568.14   59.89
   2   2   1 1575.94   58.79
   2   2   1 1633.64   58.59
   2   2   1 1493.15   58.89
   2   2   1 1569.44   56.99
  -3  -2  -1  189.88   12.90
  -3  -2  -1  185.38   12.30
  -3  -2  -1  178.58   14.40
  -3  -2  -1  178.58   11.00
  -3  -2  -1  187.68   14.00
   3   2   1  176.88   12.30
   3   2   1  188.08   12.00
   3   2   1  181.48   10.50
  -4  -2  -1   69.59   11.90
  -4  -2  -1   68.89   11.80
  -4  -2  -1   67.89   10.80
  -4  -2  -1   71.89    9.80
  -4  -2  -1   61.99   10.20
   4   2   1   54.79    9.40
   4   2   1   61.19    9.40
   4   2   1   69.39    9.00
  -5  -2  -1  376.86   23.20
  -5  -2  -1  349.67   20.80
  -5  -2  -1  391.76   24.00
  -5  -2  -1  413.76   23.40
   5   2   1  378.26   20.00
   5   2   1  409.76   21.60
   5   2   1  376.26   21.20
  -6  -2  -1   83.99   18.10
  -6  -2  -1   58.89    8.80
   6   2   1   64.69   10.60
   6   2   1   65.39   10.80
  -7  -2  -1   54.89   15.80
  -7  -2  -1   51.49    9.90
   7   2   1   68.39   21.60
   7   2   1   51.59   11.80
  -8  -2  -1  140.19   18.60
   8   2   1  184.38   23.90
   8   2   1  127.19   24.20
  -9  -2  -1  191.08   36.00
  -9  -2  -1  207.88   33.60
  -9  -2  -1  158.78   37.00
   9   2   1  154.48   31.10
   9   2   1  157.88   21.80
   9   2   1  196.78   43.80
 -10  -2  -1  103.69   26.50
  10   2   1  151.08   40.70
  10   2   1   85.59   25.40
  11  -3  -1   34.30   43.30
  11  -3  -1   18.70   18.80
  11  -3  -1   18.50   19.90
 -11   3   1   28.00   21.90
  10  -3  -1   16.10   22.60
  10  -3  -1   12.00   16.50
  10  -3  -1  -21.40   20.00
  10  -3  -1   -9.40   17.20
  10  -3  -1   23.80   18.00
  10  -3  -1  -17.60   16.00
 -10   3   1   -9.20   12.50
 -10   3   1   30.10   17.10
   9  -3  -1   87.69   15.10
   9  -3  -1  101.69   17.80
   9  -3  -1  139.69   24.10
   9  -3  -1  106.29   15.30
   9  -3  -1   87.99   17.90
  -9   3   1  127.39   16.40
  -9   3   1  105.49   21.70
  -9   3   1   86.79   15.50
  -9   3   1   76.69   11.70
  -9   3   1   70.89   14.00
   8  -3  -1  102.49   17.00
   8  -3  -1  137.99   20.10
   8  -3  -1  151.88   18.60
   8  -3  -1   96.39   18.20
   8  -3  -1  123.99   19.10
   8  -3  -1  114.49   16.50
   8  -3  -1  125.69   22.70
  -8   3   1   96.19   19.20
  -8   3   1   84.39   12.90
  -8   3   1  136.29   18.00
  -8   3   1   97.59   15.30
  -8   3   1  116.59   18.30
  -8   3   1  104.79   14.50
   7  -3  -1  447.56   24.70
   7  -3  -1  418.36   25.00
   7  -3  -1  397.96   24.50
   7  -3  -1  416.86   26.20
   7  -3  -1  400.56   27.20
   7  -3  -1  426.46   24.00
  -7   3   1  417.46   22.70
  -7   3   1  427.66   24.90
  -7   3   1  443.06   22.80
  -7   3   1  428.46   22.00
  -7   3   1  431.76   23.70
  -7   3   1  434.76   23.40
  -7   3   1  410.46   22.90
   6  -3  -1  487.45   24.10
   6  -3  -1  500.65   25.20
   6  -3  -1  475.45   25.40
   6  -3  -1  481.65   26.00
  -6   3   1  452.65   22.40
  -6   3   1  500.85   22.60
  -6   3   1  450.95   24.10
  -6   3   1  455.15   23.90
  -6   3   1  500.85   23.50
  -6   3   1  490.95   25.30
  -6   3   1  495.15   23.40
   5  -3  -1   73.79   10.60
   5  -3  -1   76.59   11.30
  -5   3   1   67.49    9.10
  -5   3   1   60.29    8.90
  -5   3   1   70.59    8.10
  -5   3   1   61.69   12.90
   4  -3  -1 1622.94   60.79
   4  -3  -1 1670.93   61.79
   4  -3  -1 1655.03   61.59
   4  -3  -1 1452.75   59.59
  -4   3   1 1615.74   59.79
  -4   3   1 1652.23   59.39
  -4   3   1 1639.74   61.29
  -4   3   1 1683.03   61.09
  -4   3   1 1645.64   62.29
  -4   3   1 1677.03   60.09
   3  -3  -1   11.50    4.90
   3  -3  -1    9.40    3.20
   3  -3  -1    5.20    4.20
   3  -3  -1    5.40    3.60
   3  -3  -1   12.50    4.80
   3  -3  -1   11.40    3.70
   3  -3  -1    5.70    4.90
  -3   3   1   10.90    4.90
  -3   3   1   12.10    4.50
  -3   3   1   12.30    4.20
  -3   3   1   13.00    5.20
  -3   3   1    4.40    3.20
  -3   3   1   10.10    2.50
  -3   3   1    8.70    2.80
   2  -3  -1   31.50    7.10
   2  -3  -1   36.70    6.10
   2  -3  -1   32.50    6.90
   2  -3  -1   27.80    5.60
  -2   3   1   27.00    4.70
  -2   3   1   35.30    7.20
  -2   3   1   37.30    6.30
  -2   3   1   29.00    6.20
  -2   3   1   35.60    6.70
   1  -3  -1   55.39    7.20
   1  -3  -1   64.69    7.30
   1  -3  -1   63.09    6.00
   1  -3  -1   63.99    6.50
   1  -3  -1   67.79    7.50
   1  -3  -1   52.19    6.80
   1  -3  -1   61.29    5.90
  -1   3   1   64.79    7.70
  -1   3   1   59.49    6.90
  -1   3   1   63.09    6.40
  -1   3   1   66.99    6.20
  -1   3   1   59.89    7.00
  -1   3   1   59.39    6.90
   0  -3  -1  654.93   25.40
   0  -3  -1  679.63   25.80
   0  -3  -1  659.63   26.80
   0  -3  -1  638.94   25.60
   0  -3  -1  665.33   24.90
   0  -3  -1  662.93   25.20
   0  -3  -1  654.73   27.00
   0  -3  -1  697.23   25.20
   0   3   1  649.24   27.00
   0   3   1  647.24   25.20
   0   3   1  636.04   26.60
   0   3   1  672.63   25.70
   0   3   1  656.33   26.30
   0   3   1  663.03   25.90
  -1  -3  -1  325.67   12.70
  -1  -3  -1  294.27   16.10
  -1  -3  -1  322.57   14.30
  -1  -3  -1  309.67   12.50
  -1  -3  -1  329.07   15.90
  -1  -3  -1  317.27   15.30
   1   3   1  313.27   15.10
   1   3   1  295.57   14.90
   1   3   1  318.27   14.20
   1   3   1  313.57   14.90
  -2  -3  -1  297.47   15.80
  -2  -3  -1  276.97   13.90
  -2  -3  -1  285.27   16.70
  -2  -3  -1  313.07   16.70
  -2  -3  -1  289.97   16.30
   2   3   1  282.37   14.80
   2   3   1  302.57   15.60
   2   3   1  269.57   13.30
  -3  -3  -1  337.37   18.40
  -3  -3  -1  306.77   16.10
  -3  -3  -1  343.37   18.50
  -3  -3  -1  353.96   21.40
   3   3   1  354.76   17.90
   3   3   1  342.17   16.00
  -4  -3  -1  145.09   14.70
  -4  -3  -1  158.28   14.90
  -4  -3  -1  141.59   15.10
  -4  -3  -1  142.09   13.70
   4   3   1  153.88   12.40
   4   3   1  177.68   13.00
   4   3   1  155.08   13.20
  -5  -3  -1   -3.50    8.60
  -5  -3  -1    5.00    8.80
  -5  -3  -1    7.10    6.10
  -5  -3  -1    9.30    9.50
   5   3   1    5.10    7.70
   5   3   1    6.10    6.90
   5   3   1   19.90    7.10
  -6  -3  -1   56.09   14.20
  -6  -3  -1   59.79   12.30
   6   3   1   78.69   15.80
   6   3   1   65.69   11.30
  -7  -3  -1   32.70   13.60
  -7  -3  -1   20.40    9.10
  -7  -3  -1   24.70   16.70
   7   3   1   34.00   11.40
   7   3   1    4.80   11.10
  -8  -3  -1  106.99   19.80
  -8  -3  -1  136.39   30.00
   8   3   1   75.69   17.00
   8   3   1   80.79   18.50
  -9  -3  -1  124.09   29.80
  -9  -3  -1  114.39   25.60
   9   3   1   88.59   20.60
   9   3   1   35.90   35.20
 -10  -3  -1   -6.70   28.10
 -10  -3  -1   15.90   30.70
  10   3   1    8.70   22.50
  11  -4  -1  -13.00   25.00
  11  -4  -1   17.30   32.70
  11  -4  -1    5.10   20.50
  11  -4  -1    7.20   30.10
  11  -4  -1   39.30   21.10
 -11   4   1   41.20   19.20
  10  -4  -1   36.30   19.40
  10  -4  -1   86.09   19.90
  10  -4  -1   91.89   40.10
  10  -4  -1   71.09   21.10
  10  -4  -1   43.10   22.70
  10  -4  -1   69.29   25.00
  10  -4  -1   59.89   17.20
  10  -4  -1   76.09   22.00
 -10   4   1   82.59   17.20
 -10   4   1   66.99   18.90
 -10   4   1   53.29   14.50
   9  -4  -1  477.45   37.20
   9  -4  -1  534.55   33.90
   9  -4  -1  481.15   33.20
   9  -4  -1  540.95   38.90
   9  -4  -1  569.84   35.10
   9  -4  -1  550.84   31.60
   9  -4  -1  523.45   32.60
  -9   4   1  418.56   32.00
  -9   4   1  540.15   29.40
  -9   4   1  528.55   33.60
  -9   4   1  507.35   31.40
  -9   4   1  510.85   27.90
   8  -4  -1   91.19   19.70
   8  -4  -1   94.99   14.30
   8  -4  -1  102.29   22.40
   8  -4  -1  100.09   18.90
   8  -4  -1  103.89   18.20
   8  -4  -1  107.99   19.40
   8  -4  -1  107.09   16.30
  -8   4   1  116.69   17.40
  -8   4   1  133.89   18.50
  -8   4   1  116.09   17.30
  -8   4   1   86.19   14.30
  -8   4   1  102.29   16.10
  -8   4   1  110.59   15.70
   7  -4  -1  114.29   16.90
   7  -4  -1  142.19   16.50
   7  -4  -1  171.38   18.80
   7  -4  -1  164.38   19.60
   7  -4  -1  108.49   16.40
  -7   4   1  155.38   14.40
  -7   4   1  160.38   14.20
  -7   4   1  162.68   15.30
  -7   4   1  173.58   15.00
  -7   4   1  142.49   16.60
  -7   4   1  117.59   12.90
   6  -4  -1  222.58   18.30
   6  -4  -1  211.48   17.90
   6  -4  -1  238.18   17.80
   6  -4  -1  223.38   16.40
  -6   4   1  204.28   15.20
  -6   4   1  222.38   13.60
  -6   4   1  226.68   15.70
  -6   4   1  233.38   17.30
  -6   4   1  241.58   15.90
   5  -4  -1   10.70    6.00
   5  -4  -1   10.10    7.00
   5  -4  -1   10.20    7.60
   5  -4  -1   26.10    7.30
  -5   4   1   16.80    5.70
  -5   4   1   15.30    4.50
  -5   4   1   13.20    5.20
  -5   4   1   15.10    8.40
  -5   4   1   18.80    5.30
  -5   4   1    4.20    5.80
   4  -4  -1   10.80    3.70
   4  -4  -1    4.20    5.60
   4  -4  -1   10.20    4.90
   4  -4  -1   10.90    5.70
   4  -4  -1    1.10    4.60
   4  -4  -1    6.50    3.90
  -4   4   1    1.40    4.40
  -4   4   1    8.70    6.00
  -4   4   1    6.40    3.30
  -4   4   1    9.00    5.00
  -4   4   1    8.60    3.80
   3  -4  -1   40.20    8.00
   3  -4  -1   41.40    7.90
   3  -4  -1   29.00    5.70
   3  -4  -1   31.40    5.00
  -3   4   1   38.70    7.90
  -3   4   1   34.00    5.40
  -3   4   1   44.70    8.90
  -3   4   1   38.20    6.90
   2  -4  -1  675.73   27.40
   2  -4  -1  633.94   27.60
   2  -4  -1  637.14   27.10
   2  -4  -1  639.44   25.60
  -2   4   1  658.63   27.50
  -2   4   1  677.83   26.90
  -2   4   1  669.03   25.20
  -2   4   1  665.13   27.80
   1  -4  -1  314.67   15.90
   1  -4  -1  291.77   14.40
   1  -4  -1  281.67   13.60
   1  -4  -1  302.17   12.40
   1  -4  -1  304.57   15.80
   1  -4  -1  304.97   12.20
  -1   4   1  297.97   15.20
  -1   4   1  295.57   13.60
  -1   4   1  286.17   12.20
  -1   4   1  301.57   15.10
  -1   4   1  308.47   14.10
   0  -4  -1 1156.48   43.00
   0  -4  -1 1171.08   43.30
   0  -4  -1 1189.28   43.70
   0  -4  -1 1230.48   43.40
   0  -4  -1 1147.09   45.50
   0  -4  -1 1154.68   45.10
   0   4   1 1186.88   43.80
   0   4   1 1159.78   44.20
   0   4   1 1150.48   44.70
   0   4   1 1138.09   43.40
  -1  -4  -1  965.00   37.80
  -1  -4  -1  966.60   36.60
  -1  -4  -1  949.51   37.90
  -1  -4  -1  902.21   38.20
  -1  -4  -1  917.11   37.00
  -1  -4  -1  932.11   34.20
  -1  -4  -1  939.61   34.40
   1   4   1  924.81   37.10
   1   4   1  913.71   36.40
   1   4   1  922.61   36.10
  -2  -4  -1   15.50    5.90
  -2  -4  -1    6.10    5.00
  -2  -4  -1    5.10    6.20
   2   4   1   10.00    5.10
   2   4   1    9.50    4.90
   2   4   1   13.80    5.10
  -3  -4  -1  359.26   20.20
  -3  -4  -1  356.36   20.70
  -3  -4  -1  356.46   20.30
  -3  -4  -1  390.46   21.50
   3   4   1  358.26   19.00
   3   4   1  342.27   17.70
   3   4   1  370.66   19.30
  -4  -4  -1  219.08   21.90
  -4  -4  -1  208.48   18.70
  -4  -4  -1  237.08   18.30
  -4  -4  -1  209.68   18.60
   4   4   1  227.28   16.20
   4   4   1  230.18   15.80
   4   4   1  240.48   16.60
  -5  -4  -1   70.79   14.40
  -5  -4  -1   58.19   12.40
  -5  -4  -1   81.49   17.10
   5   4   1   57.49   10.30
   5   4   1   79.39   13.50
   5   4   1   64.39   14.90
  -6  -4  -1   10.70    8.40
  -6  -4  -1    6.60   11.80
  -6  -4  -1    0.50   13.60
   6   4   1   -8.80   11.80
   6   4   1   -9.70    9.50
   6   4   1  -13.30    9.20
  -7  -4  -1   62.89   18.60
  -7  -4  -1   77.99   30.30
  -7  -4  -1   64.79   12.10
  -7  -4  -1   77.99   17.00
   7   4   1   61.29   14.60
   7   4   1   48.90   13.90
  -8  -4  -1  140.59   27.40
  -8  -4  -1  127.49   26.30
   8   4   1   70.89   19.40
   8   4   1   82.29   18.40
  -9  -4  -1   50.69   28.40
  -9  -4  -1   46.30   29.70
   9   4   1   44.60   36.80
  11  -5  -1   70.19   25.40
  11  -5  -1   77.99   23.90
  11  -5  -1   42.20   28.50
  11  -5  -1  104.19   33.60
  10  -5  -1  142.59   29.90
  10  -5  -1   95.19   18.50
  10  -5  -1   68.39   21.40
  10  -5  -1  108.59   20.80
  10  -5  -1  134.49   34.30
  10  -5  -1   69.29   18.80
 -10   5   1   77.49   14.60
 -10   5   1  113.49   20.40
 -10   5   1   55.99   19.60
 -10   5   1  124.19   25.80
   9  -5  -1  103.99   16.80
   9  -5  -1  130.29   28.60
   9  -5  -1  124.49   23.80
   9  -5  -1  123.19   23.10
   9  -5  -1  141.49   24.40
   9  -5  -1  148.29   26.60
   9  -5  -1   92.09   19.40
  -9   5   1  103.09   16.90
  -9   5   1  136.59   18.60
  -9   5   1  116.49   17.90
   8  -5  -1  331.87   25.40
   8  -5  -1  332.57   29.20
   8  -5  -1  353.36   25.10
   8  -5  -1  274.77   24.00
   8  -5  -1  315.67   26.50
   8  -5  -1  284.47   24.10
  -8   5   1  298.57   22.30
  -8   5   1  296.37   19.50
  -8   5   1  294.07   22.50
  -8   5   1  332.17   24.50
  -8   5   1  297.17   21.30
   7  -5  -1  473.85   27.00
   7  -5  -1  471.55   25.90
   7  -5  -1  480.65   28.00
   7  -5  -1  410.16   33.20
   7  -5  -1  465.95   25.50
  -7   5   1  486.35   26.10
  -7   5   1  456.85   27.30
  -7   5   1  483.55   25.00
  -7   5   1  417.06   23.50
  -7   5   1  490.15   23.10
   6  -5  -1  310.17   20.80
   6  -5  -1  317.57   18.50
   6  -5  -1  297.57   22.80
   6  -5  -1  349.17   20.90
   6  -5  -1  361.36   22.10
  -6   5   1  332.47   20.90
  -6   5   1  361.96   19.40
  -6   5   1  340.47   20.10
  -6   5   1  302.97   17.50
  -6   5   1  298.77   16.90
   5  -5  -1   98.49   10.20
   5  -5  -1   99.89   13.30
   5  -5  -1   97.19   13.60
   5  -5  -1  121.89   12.30
   5  -5  -1   85.19   11.60
  -5   5   1  112.59   12.20
  -5   5   1   98.39   12.00
  -5   5   1  113.59    9.80
  -5   5   1  103.99   11.60
   4  -5  -1   10.10    5.10
   4  -5  -1    5.90    6.60
   4  -5  -1    2.70    6.00
  -4   5   1   -2.00    5.20
  -4   5   1   14.70    6.50
  -4   5   1    6.50    5.00
  -4   5   1    8.30    3.90
   3  -5  -1  274.87   16.30
   3  -5  -1  255.47   15.80
   3  -5  -1  254.77   15.50
  -3   5   1  263.37   12.30
  -3   5   1  267.27   16.80
  -3   5   1  268.67   14.90
  -3   5   1  244.78   15.00
   2  -5  -1  125.69   11.70
   2  -5  -1  109.39    8.80
   2  -5  -1  142.49   11.70
   2  -5  -1  125.29   10.90
  -2   5   1  127.39   11.00
  -2   5   1  108.49   10.70
  -2   5   1  122.89    8.30
  -2   5   1  115.09    9.60
   1  -5  -1  933.81   37.80
   1  -5  -1  950.60   36.20
   1  -5  -1  902.61   33.90
   1  -5  -1  928.01   37.70
   1  -5  -1  875.61   35.30
   1  -5  -1  920.61   34.20
  -1   5   1  921.11   37.00
  -1   5   1  929.51   35.80
  -1   5   1  887.21   34.00
  -1   5   1  939.31   37.10
  -1   5   1  924.61   35.40
   0  -5  -1  591.44   24.50
   0  -5  -1  596.54   23.80
   0  -5  -1  556.84   24.00
   0  -5  -1  593.94   28.60
   0  -5  -1  567.24   26.00
   0  -5  -1  576.64   26.90
   0   5   1  593.34   25.50
   0   5   1  592.24   25.90
   0   5   1  560.54   24.00
   0   5   1  593.84   24.50
  -1  -5  -1  160.98   12.80
  -1  -5  -1  170.38   13.50
  -1  -5  -1  179.68   12.20
  -1  -5  -1  167.38    9.10
  -1  -5  -1  169.28    9.10
   1   5   1  162.88   11.60
   1   5   1  172.38   12.00
   1   5   1  175.38   13.70
  -2  -5  -1    0.20    9.00
  -2  -5  -1    4.10    6.10
  -2  -5  -1   10.30    7.50
  -2  -5  -1   14.10    6.70
   2   5   1    6.20    5.20
   2   5   1   11.20    6.00
   2   5   1    1.00    4.90
  -3  -5  -1   18.20    8.00
  -3  -5  -1   15.80    8.40
  -3  -5  -1    6.30    7.20
  -3  -5  -1   22.10    8.90
   3   5   1   16.70    7.00
   3   5   1   22.20    7.10
   3   5   1   12.40    6.60
  -4  -5  -1   43.20   11.30
  -4  -5  -1   33.00   10.80
  -4  -5  -1   19.40    9.20
  -4  -5  -1   35.10    7.50
   4   5   1   23.40    8.70
   4   5   1   17.90    9.10
   4   5   1   20.60    8.20
  -5  -5  -1   28.50    8.30
  -5  -5  -1   50.49   12.10
  -5  -5  -1   31.90   13.10
  -5  -5  -1   21.30   13.40
   5   5   1   19.60    9.90
   5   5   1   25.00    9.50
   5   5   1   19.00   10.00
  -6  -5  -1  154.68   27.20
  -6  -5  -1  169.68   25.00
  -6  -5  -1  122.29   18.10
   6   5   1  106.29   16.70
   6   5   1  156.58   21.30
  -7  -5  -1  223.18   33.80
  -7  -5  -1  147.29   25.00
   7   5   1  140.09   24.70
   7   5   1  161.98   26.00
  -8  -5  -1   28.40   22.50
  -8  -5  -1   26.70   25.20
  -8  -5  -1   20.50   25.80
   8   5   1   71.09   31.70
   8   5   1  -11.30   16.70
  -9  -5  -1   90.99   46.30
  -9  -5  -1   -9.00   30.10
  -9  -5  -1   11.00   28.00
   9   5   1   15.00   27.50
   9   5   1   33.10   46.30
  11  -6  -1  113.19   23.50
  10  -6  -1  229.48   34.90
  10  -6  -1  168.08   36.90
  10  -6  -1  240.18   30.60
  10  -6  -1  279.07   32.60
 -10   6   1  257.97   25.60
   9  -6  -1  239.38   23.50
   9  -6  -1  202.08   26.00
   9  -6  -1  202.88   26.00
   9  -6  -1  207.18   37.80
   9  -6  -1  230.78   44.10
  -9   6   1  206.38   30.60
  -9   6   1  162.88   20.20
   8  -6  -1  114.79   22.60
   8  -6  -1  145.39   21.50
   8  -6  -1  114.49   20.30
   8  -6  -1  128.39   22.30
  -8   6   1  151.28   17.40
  -8   6   1  115.79   21.10
  -8   6   1  151.08   18.50
  -8   6   1  110.39   14.60
   7  -6  -1  702.43   35.10
   7  -6  -1  589.74   33.90
   7  -6  -1  714.23   36.40
   7  -6  -1  639.14   31.80
   7  -6  -1  678.73   33.60
  -7   6   1  708.73   35.40
  -7   6   1  676.73   33.80
  -7   6   1  713.73   33.10
  -7   6   1  701.13   29.90
   6  -6  -1  171.38   16.10
   6  -6  -1  120.19   14.80
   6  -6  -1  105.29   14.50
   6  -6  -1  153.88   15.50
   6  -6  -1  130.29   17.00
  -6   6   1  120.29   14.10
  -6   6   1  148.09   12.10
  -6   6   1  145.79   15.30
  -6   6   1  126.59   14.80
   5  -6  -1   19.70    5.80
   5  -6  -1   21.40    8.80
   5  -6  -1   21.30    6.90
  -5   6   1   28.20    5.70
  -5   6   1   29.80    7.60
  -5   6   1   26.30    8.00
  -5   6   1   24.00    6.10
   4  -6  -1   96.09   13.70
   4  -6  -1   94.49   12.10
   4  -6  -1   94.39   13.00
  -4   6   1   93.19   11.70
  -4   6   1   98.39    8.10
  -4   6   1  103.99   12.20
  -4   6   1  102.69   11.10
   3  -6  -1    8.70    5.40
   3  -6  -1   15.60    6.40
   3  -6  -1   23.90    8.20
   3  -6  -1   22.70    6.00
  -3   6   1   24.40    6.00
  -3   6   1   24.40    6.00
  -3   6   1   18.90    6.50
  -3   6   1   15.70    3.90
   2  -6  -1  304.57   17.60
   2  -6  -1  295.37   16.50
   2  -6  -1  259.47   15.50
   2  -6  -1  286.77   18.30
  -2   6   1  290.87   15.90
  -2   6   1  297.57   14.50
  -2   6   1  307.47   21.60
  -2   6   1  311.57   17.90
   1  -6  -1 1134.19   44.30
   1  -6  -1 1033.20   39.30
   1  -6  -1 1036.30   43.60
   1  -6  -1 1034.80   41.10
   1  -6  -1  987.50   38.80
  -1   6   1 1004.60   39.20
  -1   6   1 1044.30   42.50
  -1   6   1 1054.79   40.50
  -1   6   1 1039.50   40.80
  -1   6   1 1096.59   42.50
   0  -6  -1 2838.32  101.99
   0  -6  -1 2808.42  103.59
   0  -6  -1 2676.53   98.89
   0  -6  -1 2593.44   98.19
   0  -6  -1 2669.53   98.39
   0   6   1 2891.91  100.99
   0   6   1 2664.63   98.89
   0   6   1 2692.93  100.19
  -1  -6  -1   88.69   11.70
  -1  -6  -1   83.49   11.00
  -1  -6  -1  110.09    8.30
  -1  -6  -1   85.39    7.70
  -1  -6  -1   87.39   12.50
  -1  -6  -1   94.59   12.30
   1   6   1  107.69   11.40
   1   6   1   81.39   11.90
   1   6   1   74.49   13.10
  -2  -6  -1  116.89   14.40
  -2  -6  -1  101.89   13.00
  -2  -6  -1  140.09   14.70
  -2  -6  -1  147.49   15.40
   2   6   1  149.69   11.70
   2   6   1  121.99   13.20
   2   6   1  111.19   13.70
  -3  -6  -1  108.39   16.60
  -3  -6  -1  107.59   16.80
  -3  -6  -1  121.39   17.30
  -3  -6  -1   94.59   14.20
   3   6   1  102.69   15.40
   3   6   1  140.69   13.60
   3   6   1  127.59   14.50
  -4  -6  -1   67.39   14.60
  -4  -6  -1   51.09    9.40
  -4  -6  -1   42.60   12.60
   4   6   1   52.99   10.90
   4   6   1   79.19   14.30
   4   6   1   41.80   14.70
  -5  -6  -1   96.69   16.80
  -5  -6  -1  105.29   22.80
  -5  -6  -1  125.89   25.20
  -5  -6  -1   51.39   18.20
   5   6   1   76.49   12.90
   5   6   1   70.09   13.50
  -6  -6  -1  371.26   35.20
  -6  -6  -1  401.36   35.00
  -6  -6  -1  360.46   26.00
   6   6   1  368.76   28.50
   6   6   1  304.07   29.20
  -7  -6  -1  128.79   24.50
  -7  -6  -1   70.19   23.30
   7   6   1   70.49   18.30
   7   6   1   97.09   19.20
  -8  -6  -1   80.09   29.40
  -8  -6  -1   20.90   31.20
  -8  -6  -1   60.59   30.00
   8   6   1   52.79   21.90
   8   6   1   51.59   19.20
  11  -7  -1  -23.30   27.50
  11  -7  -1   -2.20   23.40
  11  -7  -1   12.00   22.10
  11  -7  -1  -26.30   27.10
  10  -7  -1  157.98   28.70
  10  -7  -1  202.58   36.00
  10  -7  -1  184.08   33.00
 -10   7   1  133.39   25.20
 -10   7   1  170.28   28.90
   9  -7  -1  230.78   29.50
   9  -7  -1  202.88   28.20
  -9   7   1  227.18   21.60
  -9   7   1  190.38   27.90
   8  -7  -1   44.70   14.50
   8  -7  -1    7.60   14.20
   8  -7  -1   38.60   12.30
  -8   7   1   56.69   13.00
  -8   7   1   53.79   14.10
  -8   7   1   28.50    8.60
   7  -7  -1   48.90   12.90
   7  -7  -1   26.80   12.50
   7  -7  -1   36.80   11.20
  -7   7   1   38.40   10.80
  -7   7   1   29.00   11.30
  -7   7   1   26.10    9.10
  -7   7   1   38.90    8.10
   6  -7  -1  192.08   18.90
   6  -7  -1  183.68   18.70
   6  -7  -1  179.38   18.80
  -6   7   1  192.48   17.00
  -6   7   1  169.98   13.60
  -6   7   1  167.48   16.30
  -6   7   1  168.48   18.10
   5  -7  -1  121.49   14.80
   5  -7  -1  106.79   15.00
   5  -7  -1   88.99   13.00
  -5   7   1   87.79   14.80
  -5   7   1  114.99   13.50
  -5   7   1  112.89   13.60
  -5   7   1   86.19    9.80
   4  -7  -1   99.79   12.90
   4  -7  -1   70.69   13.30
   4  -7  -1  106.09   13.30
  -4   7   1   81.59   13.20
  -4   7   1   82.79   12.10
  -4   7   1   69.69    8.10
  -4   7   1   67.39   11.70
   3  -7  -1  539.45   26.40
   3  -7  -1  561.44   29.80
   3  -7  -1  540.75   26.50
  -3   7   1  535.95   26.90
  -3   7   1  526.75   26.30
  -3   7   1  500.45   22.00
  -3   7   1  529.45   25.40
   2  -7  -1  894.91   38.80
   2  -7  -1  894.31   37.20
   2  -7  -1  900.31   39.10
  -2   7   1  895.51   38.50
  -2   7   1  863.81   38.10
  -2   7   1  901.71   36.90
  -2   7   1  858.71   35.00
   1  -7  -1  650.73   28.90
   1  -7  -1  662.13   27.30
   1  -7  -1  704.53   31.30
   1  -7  -1  617.64   26.80
   1  -7  -1  692.23   31.50
  -1   7   1  702.03   30.80
  -1   7   1  662.13   30.50
  -1   7   1  647.24   27.10
  -1   7   1  649.14   28.10
   0  -7  -1  184.28   14.40
   0  -7  -1  160.88   11.70
   0  -7  -1  151.58   12.60
   0  -7  -1  144.39   13.50
   0  -7  -1  173.88   16.10
   0   7   1  188.68   14.90
   0   7   1  167.78   14.30
   0   7   1  133.79   12.40
  -1  -7  -1  366.56   21.00
  -1  -7  -1  342.67   22.50
  -1  -7  -1  352.26   20.40
  -1  -7  -1  348.27   16.70
   1   7   1  375.56   20.60
   1   7   1  364.06   21.10
   1   7   1  354.26   19.00
  -2  -7  -1  241.68   18.30
  -2  -7  -1  285.77   21.00
  -2  -7  -1  217.78   19.50
  -2  -7  -1  233.28   19.00
   2   7   1  242.28   16.50
   2   7   1  280.27   18.10
   2   7   1  240.48   18.70
  -3  -7  -1   17.40    9.40
  -3  -7  -1   16.50   11.90
  -3  -7  -1   26.00   12.20
  -3  -7  -1   28.70   11.10
   3   7   1   35.20    9.20
   3   7   1   40.10    8.20
   3   7   1   38.80    9.60
  -4  -7  -1   57.49   14.40
  -4  -7  -1   37.00   10.30
   4   7   1   64.09   12.50
  -5  -7  -1  110.19   19.30
  -5  -7  -1  161.78   26.20
   5   7   1  146.59   24.90
  -6  -7  -1   31.40   21.30
  -6  -7  -1   27.30   20.20
  -6  -7  -1   31.00   22.50
   6   7   1   63.39   16.20
   6   7   1  107.69   21.60
  -7  -7  -1   69.29   27.20
  -7  -7  -1   73.79   27.30
  -7  -7  -1   60.49   26.40
   7   7   1   74.59   17.70
   7   7   1   53.79   18.50
  -8  -7  -1   -2.80   47.80
  -8  -7  -1   45.10   32.10
   8   7   1   61.09   23.30
  11  -8  -1   32.40   33.80
  11  -8  -1   87.79   28.20
  11  -8  -1  113.69   25.50
  10  -8  -1   10.00   20.70
  10  -8  -1   26.80   18.80
  10  -8  -1    1.90   25.90
 -10   8   1   50.89   14.60
 -10   8   1    6.90   18.90
   9  -8  -1  143.89   28.80
   9  -8  -1  243.78   32.10
   9  -8  -1  212.48   31.40
  -9   8   1  146.19   25.80
  -9   8   1  196.48   29.40
   8  -8  -1  -14.50   14.10
   8  -8  -1   12.20   15.50
   8  -8  -1    9.20   13.10
  -8   8   1   12.60   18.30
  -8   8   1   -7.20   10.00
  -8   8   1   -8.30   11.00
   7  -8  -1   35.80   13.50
   7  -8  -1   34.10   11.60
   7  -8  -1   32.70   12.90
  -7   8   1   26.20    9.50
  -7   8   1   35.50   11.50
  -7   8   1   46.60   11.60
   6  -8  -1   17.70   10.60
   6  -8  -1   20.30   11.80
  -6   8   1   13.10    9.20
  -6   8   1   20.40    7.80
  -6   8   1    5.70    9.30
  -6   8   1   24.20    6.90
   5  -8  -1  149.19   16.80
   5  -8  -1  107.99   17.50
   5  -8  -1  115.29   16.30
  -5   8   1   99.19   10.90
  -5   8   1  124.89   15.50
  -5   8   1  124.29   14.60
  -5   8   1   94.99   16.10
   4  -8  -1  357.86   22.60
   4  -8  -1  383.86   23.30
   4  -8  -1  354.96   22.50
  -4   8   1  332.77   21.00
  -4   8   1  336.57   21.20
  -4   8   1  335.47   22.70
  -4   8   1  306.97   16.10
   3  -8  -1  566.54   29.20
   3  -8  -1  541.85   27.90
   3  -8  -1  568.54   29.40
  -3   8   1  549.35   28.40
  -3   8   1  574.34   29.20
  -3   8   1  539.05   27.10
  -3   8   1  539.65   23.60
   2  -8  -1  512.95   25.10
   2  -8  -1  507.25   27.20
   2  -8  -1  506.65   27.90
  -2   8   1  524.25   24.90
  -2   8   1  502.35   26.40
  -2   8   1  471.65   23.10
  -2   8   1  495.75   26.90
   1  -8  -1   93.79   11.20
   1  -8  -1  107.39   14.70
   1  -8  -1  122.69   12.40
   1  -8  -1  113.99   13.90
   1  -8  -1  136.89   12.40
  -1   8   1  114.89   14.50
  -1   8   1   89.59   11.90
  -1   8   1   96.99   14.60
   0  -8  -1   11.20    7.40
   0  -8  -1   26.60    9.20
   0  -8  -1   21.50    7.40
   0  -8  -1   13.30    7.00
   0  -8  -1   20.50   10.20
   0   8   1   14.80    9.20
   0   8   1   16.30    7.40
   0   8   1    9.60    6.10
  -1  -8  -1 1248.98   52.19
  -1  -8  -1 1242.78   51.09
  -1  -8  -1 1160.28   47.10
  -1  -8  -1 1255.97   54.49
  -1  -8  -1 1184.48   50.09
   1   8   1 1272.97   52.49
   1   8   1 1299.97   51.69
   1   8   1 1253.37   49.90
  -2  -8  -1   31.80   12.50
  -2  -8  -1   -3.70    9.30
  -2  -8  -1    7.10   10.70
   2   8   1   10.90    8.20
   2   8   1    8.40    8.60
  -3  -8  -1   75.79   17.00
  -3  -8  -1   95.69   16.20
  -3  -8  -1  102.39   23.40
   3   8   1   85.29   13.20
   3   8   1  114.59   16.70
  -4  -8  -1  104.79   25.30
  -4  -8  -1  190.38   29.50
  -4  -8  -1  120.89   23.30
   4   8   1  153.78   26.60
   4   8   1  139.69   18.70
  -5  -8  -1   10.20   23.30
  -5  -8  -1   66.59   21.80
  -5  -8  -1   54.69   13.00
   5   8   1   38.00   15.30
   5   8   1   29.00   12.50
  -6  -8  -1  117.69   27.80
  -6  -8  -1  125.79   29.40
   6   8   1   92.99   20.00
   6   8   1  160.98   25.40
  -7  -8  -1   94.89   32.10
  -7  -8  -1   61.69   31.30
  -7  -8  -1    0.30   30.80
   7   8   1   68.29   19.40
   7   8   1   51.79   21.90
  10  -9  -1  111.59   23.60
  10  -9  -1  163.38   32.30
  10  -9  -1  201.68   38.30
 -10   9   1  165.18   26.60
 -10   9   1  113.39   25.50
   9  -9  -1    9.20   19.10
  -9   9   1    6.20   18.30
   8  -9  -1  -11.40   13.40
   8  -9  -1   14.40   15.40
   8  -9  -1   30.40   17.30
  -8   9   1   12.90   13.10
  -8   9   1   18.20   11.70
  -8   9   1   14.90   14.60
   7  -9  -1   -1.80   12.60
   7  -9  -1   31.40   14.90
  -7   9   1   10.30   17.00
  -7   9   1    2.40    9.60
   6  -9  -1   95.59   20.10
   6  -9  -1   69.29   14.80
   6  -9  -1  116.19   20.30
  -6   9   1  108.29   18.10
  -6   9   1   73.59   14.20
  -6   9   1   79.19   16.50
   5  -9  -1  347.77   25.20
   5  -9  -1  330.87   25.50
   5  -9  -1  320.87   25.50
  -5   9   1  358.56   24.30
  -5   9   1  334.87   25.10
  -5   9   1  393.76   23.70
   4  -9  -1  549.15   30.60
   4  -9  -1  580.14   31.50
   4  -9  -1  552.44   31.30
  -4   9   1  557.04   29.20
  -4   9   1  542.55   31.00
  -4   9   1  563.24   30.00
   3  -9  -1  120.29   17.80
   3  -9  -1   99.89   15.00
   3  -9  -1  134.89   17.00
  -3   9   1  136.99   15.90
  -3   9   1  129.29   12.30
  -3   9   1  116.09   17.10
  -3   9   1  105.79   16.10
   2  -9  -1  130.89   18.10
   2  -9  -1  136.49   16.30
   2  -9  -1  113.39   15.00
  -2   9   1  101.19   16.30
  -2   9   1  105.79   14.00
  -2   9   1  142.49   16.40
   1  -9  -1   17.60    8.30
   1  -9  -1   17.60    8.40
   1  -9  -1   18.50   11.00
   1  -9  -1   14.70    8.30
   1  -9  -1   13.20    7.60
  -1   9   1   26.80   10.00
  -1   9   1   21.70    9.50
  -1   9   1   13.70    8.40
   0  -9  -1  122.19   21.20
   0  -9  -1  133.49   19.10
   0  -9  -1  147.99   16.50
   0  -9  -1   98.39   15.50
   0   9   1   80.79   17.60
   0   9   1  120.19   13.00
   0   9   1  114.09   17.30
  -1  -9  -1   35.80    9.50
  -1  -9  -1   31.40   11.30
  -1  -9  -1   25.90   13.10
  -1  -9  -1   29.90   11.20
  -1  -9  -1   20.60    9.50
   1   9   1   44.80   11.90
   1   9   1   27.90   10.40
  -2  -9  -1   48.40   13.70
  -2  -9  -1   49.60   13.60
  -2  -9  -1   25.20   10.40
   2   9   1   59.69   13.00
   2   9   1   45.00   12.00
   2   9   1   29.40   10.20
  -3  -9  -1  142.09   28.50
   3   9   1   78.59   16.00
   3   9   1  107.09   20.90
   3   9   1   89.99   13.40
  -4  -9  -1  193.88   37.10
   4   9   1  150.28   22.30
   4   9   1  129.99   24.80
  -5  -9  -1   35.30   29.60
  -5  -9  -1   51.79   23.90
  -5  -9  -1   88.49   25.40
   5   9   1   91.49   17.80
   5   9   1   74.89   17.50
  -6  -9  -1   36.70   32.40
  -6  -9  -1   51.79   36.50
  -6  -9  -1   86.09   29.10
   6   9   1   14.70   20.30
  10 -10  -1   63.29   22.90
 -10  10   1   40.80   16.50
 -10  10   1    8.90   23.40
   9 -10  -1   47.20   18.60
   9 -10  -1   39.70   20.50
  -9  10   1   60.99   21.20
   8 -10  -1   10.90   15.30
   8 -10  -1   16.00   19.40
   8 -10  -1   20.70   17.50
  -8  10   1   26.20   12.70
   7 -10  -1   20.80   14.10
   7 -10  -1   18.60   16.30
   7 -10  -1   -8.20   14.10
  -7  10   1   22.10   11.50
  -7  10   1   14.80   12.60
   6 -10  -1  115.49   19.70
  -6  10   1  110.29   19.40
  -6  10   1   87.29   21.20
   5 -10  -1  530.45   34.10
   5 -10  -1  640.44   34.00
   5 -10  -1  568.24   34.70
  -5  10   1  540.45   33.90
  -5  10   1  554.84   31.80
  -5  10   1  571.34   32.40
   4 -10  -1  214.58   21.90
   4 -10  -1  190.58   20.40
   4 -10  -1  207.08   23.90
  -4  10   1  226.88   20.80
  -4  10   1  188.28   20.70
  -4  10   1  247.88   22.40
   3 -10  -1  472.45   29.40
   3 -10  -1  461.05   30.80
   3 -10  -1  468.75   27.80
  -3  10   1  450.35   29.20
  -3  10   1  485.65   29.30
   2 -10  -1  160.18   18.20
   2 -10  -1  193.88   21.30
   2 -10  -1  171.98   19.70
  -2  10   1  169.38   20.30
  -2  10   1  160.28   21.20
  -2  10   1  196.68   20.50
   1 -10  -1  225.28   19.00
   1 -10  -1  251.77   21.40
   1 -10  -1  222.38   23.70
  -1  10   1  230.48   16.90
  -1  10   1  227.98   22.50
  -1  10   1  243.28   23.40
   0 -10  -1   11.40   10.30
   0 -10  -1   26.00   12.70
   0 -10  -1   10.90    9.80
   0 -10  -1   29.60   14.00
   0 -10  -1   27.80   11.70
   0  10   1   43.40   13.00
   0  10   1   22.80    8.90
   0  10   1   23.40   10.70
  -1 -10  -1  105.99   18.30
  -1 -10  -1  108.69   20.70
  -1 -10  -1   74.89   14.30
  -1 -10  -1   86.59   18.60
   1  10   1   64.69   11.10
   1  10   1   69.09   19.70
   1  10   1   76.49   15.60
  -2 -10  -1  151.08   31.50
  -2 -10  -1  197.98   25.80
  -2 -10  -1  133.59   20.70
   2  10   1  152.98   25.50
   2  10   1  164.78   19.10
   2  10   1  149.19   25.60
  -3 -10  -1   77.69   22.90
   3  10   1   56.09   15.30
  -4 -10  -1   97.59   24.70
  -4 -10  -1   46.90   23.30
  -4 -10  -1    7.10   20.40
  -4 -10  -1   53.49   29.00
   4  10   1   12.90   15.90
  -5 -10  -1  102.29   31.50
  -5 -10  -1  111.39   28.60
   5  10   1  112.69   21.30
   9 -11  -1   49.10   24.40
   9 -11  -1   -9.50   20.10
  -9  11   1    2.30   21.70
   8 -11  -1  -17.60   16.40
   8 -11  -1    5.30   19.80
  -8  11   1   -4.90   17.60
  -8  11   1   13.10   14.90
   7 -11  -1   56.99   20.50
   7 -11  -1   68.29   17.90
  -7  11   1   35.30   17.00
  -7  11   1   85.69   14.80
   6 -11  -1  138.49   28.20
   6 -11  -1  123.79   25.80
  -6  11   1  126.39   19.50
   5 -11  -1   88.89   15.50
   5 -11  -1  107.09   19.60
  -5  11   1   88.49   14.90
  -5  11   1   95.19   17.50
   4 -11  -1  413.66   35.90
   4 -11  -1  446.36   30.30
   4 -11  -1  434.06   32.30
  -4  11   1  412.36   28.80
   3 -11  -1  157.28   22.90
   3 -11  -1  141.99   20.70
   3 -11  -1  152.48   24.20
  -3  11   1  138.19   20.90
  -3  11   1  116.79   22.30
   2 -11  -1   37.80   12.10
   2 -11  -1   33.60   11.90
  -2  11   1   22.80   14.20
  -2  11   1   41.70   12.30
   1 -11  -1   93.79   18.90
   1 -11  -1   89.69   18.90
   1 -11  -1   67.49   18.20
  -1  11   1   90.29   21.50
  -1  11   1   61.39   15.50
   0 -11  -1   37.70   19.10
   0 -11  -1    8.50   11.80
   0  11   1   16.40   12.00
   0  11   1    3.20   10.30
   0  11   1   32.40   14.90
  -1 -11  -1   52.89   13.80
   1  11   1   34.10   12.40
   1  11   1    8.90   14.10
   1  11   1   21.00   15.80
  -2 -11  -1   87.89   26.00
  -2 -11  -1   22.90   25.00
   2  11   1   41.10   14.10
   2  11   1   27.30   15.80
   2  11   1   56.29   19.50
  -3 -11  -1  216.88   40.80
  -3 -11  -1  216.28   52.39
  -3 -11  -1  200.58   43.20
   3  11   1  183.98   27.10
   3  11   1  169.48   34.80
  -4 -11  -1   85.99   36.90
  -4 -11  -1  100.69   30.30
   4  11   1  112.29   22.70
   4  11   1  112.69   21.20
   9 -12  -1  -32.30   29.60
  -9  12   1   -4.70   20.10
   8 -12  -1   20.50   19.20
   8 -12  -1   11.20   21.90
  -8  12   1   26.60   20.00
   7 -12  -1   17.90   22.70
   7 -12  -1  -17.40   16.00
   7 -12  -1   14.00   18.80
   6 -12  -1   14.50   20.60
   6 -12  -1   35.00   17.50
  -6  12   1   11.20   14.10
  -6  12   1   18.60   17.20
   5 -12  -1   63.69   17.30
   5 -12  -1   81.39   17.40
  -5  12   1   90.19   18.90
   4 -12  -1  129.99   27.80
   4 -12  -1  130.09   24.60
  -4  12   1  107.59   23.20
  -4  12   1  158.68   27.40
   3 -12  -1   27.10   18.00
   3 -12  -1  -18.90   11.70
   3 -12  -1   -9.00   13.80
  -3  12   1  -17.20   14.80
  -3  12   1   19.30   13.10
   2 -12  -1   -2.20   13.30
   2 -12  -1    0.50   18.20
  -2  12   1  -14.20   16.70
  -2  12   1   -8.30   12.70
   1 -12  -1   14.70   13.40
   1 -12  -1   33.80   19.50
  -1  12   1   13.00   13.60
  -1  12   1   -3.30   16.40
   0 -12  -1   34.10   22.10
   0 -12  -1   16.00   13.30
   0  12   1   23.50   15.40
  -1 -12  -1  125.89   26.20
  -1 -12  -1  102.19   25.30
   1  12   1   91.39   23.00
  -2 -12  -1   40.80   30.60
  -2 -12  -1   51.39   18.10
  -3 -12  -1  108.69   37.60
   3  12   1   97.39   24.20
  -8  13   1   29.60   21.50
   7 -13  -1    5.40   21.70
  -7  13   1   45.70   17.80
  -7  13   1  -17.90   20.00
   6 -13  -1   17.60   20.00
   6 -13  -1   50.99   19.00
   6 -13  -1   51.99   25.30
  -6  13   1   23.80   19.80
  -6  13   1   57.79   16.60
   5 -13  -1   67.89   18.90
   5 -13  -1   66.39   19.80
   5 -13  -1   62.99   23.50
  -5  13   1   87.79   21.60
   4 -13  -1    2.60   17.00
   4 -13  -1   27.60   15.50
   4 -13  -1   46.90   22.10
  -4  13   1   39.60   20.00
  -4  13   1   30.10   15.80
   3 -13  -1  -27.80   16.20
   3 -13  -1  -18.50   14.20
   3 -13  -1   10.60   21.10
  -3  13   1   -3.20   14.90
  -3  13   1   -7.80   18.10
   2 -13  -1   -7.80   22.30
   2 -13  -1   16.20   15.60
  -2  13   1    3.90   14.40
  -2  13   1    0.90   17.80
   1 -13  -1    5.80   24.80
   1 -13  -1  -10.20   15.60
   0 -13  -1   -6.60   16.70
   0 -13  -1   47.10   26.70
   0  13   1  -30.50   21.30
   0  13   1   20.00   18.20
  -1 -13  -1   80.89   20.00
  -1 -13  -1  114.39   34.30
   1  13   1  105.39   22.10
   6 -14  -1   89.09   26.40
   6 -14  -1   86.19   25.30
   6 -14  -1   93.79   34.50
  -6  14   1   87.89   29.50
  -6  14   1   80.89   21.20
   5 -14  -1  102.89   23.80
   5 -14  -1  131.09   28.70
   5 -14  -1  109.29   21.30
  -5  14   1   65.69   19.70
  -5  14   1  121.29   26.60
   4 -14  -1   25.90   19.20
   4 -14  -1   17.60   27.60
   4 -14  -1   30.60   21.00
  -4  14   1   -6.80   18.70
  -4  14   1   29.40   23.60
   3 -14  -1  -17.40   27.00
   3 -14  -1   30.90   18.20
  -3  14   1   25.20   23.40
   2 -14  -1   -9.90   18.80
   2 -14  -1   -3.10   27.60
  -2  14   1    8.50   17.60
  -2  14   1    9.00   24.30
   1 -14  -1   89.79   33.00
  -1  14   1  -12.30   23.70
   0 -14  -1   80.69   39.60
   0 -14  -1  110.69   22.90
   0  15  -2   16.80   24.10
   0  15  -2   43.20   28.10
  -1  15  -2   34.20   24.40
   1 -15   2   -8.20   26.70
  -2  15  -2   44.20   23.10
  -2  15  -2   71.39   18.50
   2 -15   2   40.10   17.70
   2 -15   2   56.89   26.80
  -3  15  -2   66.19   20.50
   3 -15   2   58.39   18.40
   3 -15   2   87.29   25.80
  -4  15  -2   42.60   19.50
  -4  15  -2  -14.40   22.10
  -4  15  -2  -24.80   20.10
   4 -15   2  -13.60   26.30
   4 -15   2  -13.80   17.70
  -5  15  -2    1.30   21.40
  -5  15  -2  -14.70   39.00
  -5  15  -2    2.30   24.90
   5 -15   2   -7.90   25.60
   5 -15   2   -7.00   18.00
   5 -15   2    1.10   23.40
   2  14  -2   16.40   29.00
   2  14  -2   -1.00   24.90
   1  14  -2   14.10   24.40
   1  14  -2   15.70   18.10
  -1 -14   2   56.59   27.50
   0  14  -2   90.19   24.80
   0  14  -2  105.09   17.70
   0 -14   2   65.99   18.00
  -1  14  -2   72.59   22.60
  -1  14  -2  104.99   19.30
   1 -14   2  101.69   24.90
   1 -14   2  153.28   26.00
  -2  14  -2  252.87   34.70
  -2  14  -2  234.38   28.10
   2 -14   2  240.58   27.30
   2 -14   2  234.08   33.50
  -3  14  -2  -10.80   16.10
  -3  14  -2  -16.40   16.70
  -3  14  -2   -1.10   15.50
   3 -14   2   38.20   18.30
   3 -14   2   20.10   20.70
  -4  14  -2    2.90   17.00
  -4  14  -2   27.10   18.50
  -4  14  -2    1.70   15.50
   4 -14   2    6.10   21.10
   4 -14   2   26.40   19.40
   4 -14   2   46.20   15.70
  -5  14  -2    0.50   15.70
  -5  14  -2   22.70   20.00
  -5  14  -2   30.10   18.40
   5 -14   2   27.30   16.50
   5 -14   2  -31.50   19.10
   5 -14   2   -0.80   22.30
  -6  14  -2    0.80   19.10
  -6  14  -2    6.60   20.80
   6 -14   2  -27.30   17.40
   6 -14   2  -34.20   21.80
  -7  14  -2   96.79   30.10
  -7  14  -2  105.99   24.00
   7 -14   2  110.29   25.40
   7 -14   2   63.99   24.70
   3  13  -2    8.20   18.80
   3  13  -2    5.30   27.20
  -3 -13   2    9.00   28.60
  -3 -13   2   71.69   30.50
   2  13  -2   54.39   19.00
   2  13  -2   34.90   22.70
  -2 -13   2   22.90   22.90
   1  13  -2   90.69   16.80
  -1 -13   2   61.39   19.60
   0  13  -2   43.40   19.90
   0  13  -2   13.30   13.70
   0 -13   2   37.60   19.70
   0 -13   2   42.10   14.80
  -1  13  -2   89.09   16.80
  -1  13  -2   86.09   19.10
   1 -13   2  124.99   22.30
   1 -13   2   74.49   13.80
  -2  13  -2   15.50   13.30
  -2  13  -2   -4.20   14.60
   2 -13   2   -9.80   14.60
   2 -13   2  -17.20   16.50
  -3  13  -2  -10.50   14.00
   3 -13   2   43.30   24.00
   3 -13   2   -3.50   11.60
   3 -13   2   12.40   17.70
  -4  13  -2    1.10   14.40
  -4  13  -2    3.40   14.70
   4 -13   2    4.00   12.30
   4 -13   2   11.30   18.50
   4 -13   2   29.00   15.80
  -5  13  -2    8.20   15.80
   5 -13   2   -1.90   14.40
   5 -13   2  -12.00   19.60
   5 -13   2   16.80   18.60
  -6  13  -2   38.50   18.40
   6 -13   2   25.20   19.90
   6 -13   2   37.30   16.30
   6 -13   2   -7.50   22.00
  -7  13  -2   49.50   21.40
  -7  13  -2  111.19   21.00
   7 -13   2   89.89   19.60
   7 -13   2   53.09   25.70
   7 -13   2   81.29   23.40
  -8  13  -2  107.39   23.70
  -8  13  -2  129.49   24.60
   8 -13   2   83.89   27.10
   8 -13   2  139.89   29.20
   4  12  -2    7.40   16.00
  -4 -12   2  -22.20   27.40
  -4 -12   2   53.19   24.20
  -4 -12   2   -3.40   30.20
   3  12  -2   29.10   15.50
  -3 -12   2   57.09   23.40
  -3 -12   2   35.00   21.10
   2  12  -2  127.69   25.40
   2  12  -2  114.99   22.90
  -2 -12   2  140.69   23.00
  -2 -12   2   90.19   22.50
  -2 -12   2  181.08   33.70
  -2 -12   2  161.18   32.40
   1  12  -2  223.28   32.30
   1  12  -2  246.18   26.00
  -1 -12   2  231.18   23.50
  -1 -12   2  321.47   30.90
  -1 -12   2  248.38   31.10
  -1 -12   2  288.17   31.10
   0  12  -2  222.88   42.60
   0  12  -2  224.98   29.20
   0 -12   2  235.48   28.20
   0 -12   2  175.28   20.80
   0 -12   2  225.28   41.30
  -1  12  -2   34.90   11.00
  -1  12  -2   39.90   11.90
   1 -12   2   28.30   12.30
   1 -12   2   13.40   14.90
  -2  12  -2   92.79   19.70
  -2  12  -2  171.08   21.40
  -2  12  -2  135.19   27.80
   2 -12   2  158.78   21.30
   2 -12   2  122.59   19.40
  -3  12  -2   46.30   11.50
  -3  12  -2   35.20   13.00
  -3  12  -2   49.80   13.70
   3 -12   2   33.20   13.10
   3 -12   2   13.90   12.60
  -4  12  -2    2.50   10.70
  -4  12  -2   11.10   14.20
  -4  12  -2   12.60   13.40
   4 -12   2   -1.70   25.10
   4 -12   2   11.80   14.10
   4 -12   2    4.60   10.80
  -5  12  -2   45.10   14.70
  -5  12  -2   51.09   12.00
  -5  12  -2   43.20   15.20
   5 -12   2   28.10   18.50
   5 -12   2   73.19   14.50
   5 -12   2   62.19   16.50
  -6  12  -2   68.99   13.00
  -6  12  -2   74.19   17.60
  -6  12  -2   68.49   16.80
   6 -12   2   57.19   18.20
   6 -12   2   51.49   15.40
   6 -12   2   70.99   20.80
  -7  12  -2   -0.70   16.90
  -7  12  -2  -15.70   15.40
   7 -12   2   -8.30   19.80
   7 -12   2  -10.20   16.30
   7 -12   2   -9.50   21.10
  -8  12  -2   40.70   20.00
  -8  12  -2  -17.50   18.50
   8 -12   2   31.50   19.90
   8 -12   2    8.10   21.70
   8 -12   2   20.40   25.80
  -9  12  -2   23.60   23.00
  -9  12  -2   53.89   21.80
   9 -12   2   45.90   24.60
   9 -12   2   12.90   26.20
   9 -12   2   74.19   32.20
   6  11  -2   51.49   19.60
  -6 -11   2   -9.70   34.40
   5  11  -2   42.00   19.70
   5  11  -2   38.60   16.20
  -5 -11   2   78.89   24.80
  -5 -11   2   40.00   29.20
   4  11  -2   39.80   13.70
  -4 -11   2   43.90   20.80
  -4 -11   2   44.90   25.90
  -4 -11   2   47.30   22.60
   3  11  -2  279.87   26.70
   3  11  -2  285.67   23.10
   3  11  -2  314.57   33.10
  -3 -11   2  352.56   35.30
  -3 -11   2  357.36   32.90
  -3 -11   2  260.37   34.50
   2  11  -2  191.08   18.00
   2  11  -2  163.58   20.90
   2  11  -2  207.58   25.80
  -2 -11   2  115.79   27.40
  -2 -11   2  105.19   24.90
  -2 -11   2  162.48   27.20
  -2 -11   2  144.99   19.60
   1  11  -2  171.18   21.00
   1  11  -2  227.18   26.80
  -1 -11   2  183.68   19.10
  -1 -11   2  125.39   27.20
  -1 -11   2  200.48   24.50
   0  11  -2  167.68   19.80
   0  11  -2  195.38   17.90
   0  11  -2  138.39   23.00
   0 -11   2  205.78   18.70
   0 -11   2  183.98   18.10
   0 -11   2  195.28   22.40
   0 -11   2  188.28   21.00
   0 -11   2  129.79   20.20
  -1  11  -2   30.80    9.40
  -1  11  -2   52.19   11.00
   1 -11   2   51.99   12.30
   1 -11   2   75.69   15.60
   1 -11   2   44.00   10.50
   1 -11   2   36.10   11.00
  -2  11  -2    4.70    9.50
  -2  11  -2    2.10    9.50
  -2  11  -2    9.20   10.10
   2 -11   2    0.70   12.00
   2 -11   2   11.10    8.60
   2 -11   2   16.90   14.40
  -3  11  -2   -6.40    9.50
  -3  11  -2    9.40    9.00
  -3  11  -2    9.60   10.70
   3 -11   2   -9.70   12.30
   3 -11   2   -0.40    9.20
  -4  11  -2  246.88   23.60
  -4  11  -2  276.47   22.90
  -4  11  -2  263.17   21.40
   4 -11   2  245.28   27.10
   4 -11   2  300.87   24.10
  -5  11  -2  218.78   23.40
  -5  11  -2  234.08   19.50
   5 -11   2  186.38   37.60
   5 -11   2  184.48   26.70
  -6  11  -2  103.99   18.10
  -6  11  -2  118.19   22.50
  -6  11  -2   75.59   16.30
   6 -11   2   82.59   21.90
   6 -11   2  123.19   22.60
  -7  11  -2  181.98   27.30
  -7  11  -2  265.07   28.80
  -7  11  -2  219.08   22.60
   7 -11   2  277.47   32.10
   7 -11   2  259.67   35.50
   7 -11   2  212.08   29.00
  -8  11  -2   26.90   18.80
  -8  11  -2    6.00   17.10
   8 -11   2   27.20   22.00
   8 -11   2   17.40   24.20
   8 -11   2   38.90   16.50
  -9  11  -2   23.70   19.60
  -9  11  -2   43.00   19.00
   9 -11   2   29.60   26.80
   9 -11   2   15.90   22.30
   9 -11   2   57.49   20.00
   6  10  -2    9.80   18.80
   6  10  -2   -5.00   16.40
  -6 -10   2  -24.60   26.80
  -6 -10   2   17.80   24.90
   5  10  -2   55.69   14.90
   5  10  -2   50.59   23.50
   5  10  -2   43.20   16.40
  -5 -10   2   40.40   20.40
  -5 -10   2   63.39   23.10
   4  10  -2   33.10   11.60
   4  10  -2    2.70   16.10
   4  10  -2   28.80   13.70
  -4 -10   2   14.30   24.60
  -4 -10   2    6.70   16.70
  -4 -10   2   29.40   20.30
   3  10  -2   32.60   18.70
   3  10  -2   50.49   10.40
   3  10  -2   43.20   15.50
  -3 -10   2   19.90   16.20
  -3 -10   2   64.79   16.20
  -3 -10   2   45.90   11.60
  -3 -10   2   68.19   14.30
   2  10  -2  344.57   25.10
   2  10  -2  403.16   27.40
   2  10  -2  371.76   21.30
  -2 -10   2  306.97   22.80
  -2 -10   2  433.86   26.90
  -2 -10   2  342.27   27.80
  -2 -10   2  433.36   29.00
   1  10  -2  213.48   18.80
   1  10  -2  218.48   20.70
   1  10  -2  207.28   14.90
   1  10  -2  174.98   15.90
  -1 -10   2  199.68   17.20
  -1 -10   2  220.78   19.20
  -1 -10   2  215.58   22.30
  -1 -10   2  191.08   21.10
  -1 -10   2  165.88   19.90
   0  10  -2  252.47   19.70
   0  10  -2  258.47   17.50
   0  10  -2  211.48   16.10
   0  10  -2  268.07   21.30
   0 -10   2  290.27   22.80
   0 -10   2  216.38   20.30
   0 -10   2  220.98   17.90
   0 -10   2  238.38   19.90
  -1  10  -2   22.10    7.90
  -1  10  -2   26.00   10.50
  -1  10  -2   31.30    8.70
   1 -10   2   25.50    8.50
   1 -10   2   30.40   11.30
   1 -10   2   27.90    9.00
  -2  10  -2  102.19   15.30
  -2  10  -2   78.89   12.20
  -2  10  -2   74.79   12.40
   2 -10   2  105.79   13.60
   2 -10   2   83.39   15.40
   2 -10   2   71.29   14.60
   2 -10   2   58.29   14.30
  -3  10  -2   79.69   14.90
  -3  10  -2  113.79   14.90
  -3  10  -2   88.69   16.60
   3 -10   2   80.79   15.90
   3 -10   2   75.89   17.90
   3 -10   2  108.79   13.20
   3 -10   2   67.09   14.60
  -4  10  -2  300.67   20.50
  -4  10  -2  275.77   21.40
  -4  10  -2  291.37   22.60
   4 -10   2  330.77   24.30
   4 -10   2  282.17   22.80
   4 -10   2  272.37   26.10
  -5  10  -2  283.77   23.60
  -5  10  -2  267.67   24.20
  -5  10  -2  353.36   21.00
   5 -10   2  328.07   24.40
   5 -10   2  309.87   26.50
  -6  10  -2  130.59   21.10
  -6  10  -2  155.58   20.30
   6 -10   2  151.98   21.40
   6 -10   2  132.49   25.60
  -7  10  -2  428.86   26.00
  -7  10  -2  490.95   31.00
  -7  10  -2  424.16   31.90
   7 -10   2  392.66   36.50
   7 -10   2  385.46   31.80
  -8  10  -2   80.69   17.80
  -8  10  -2  128.99   19.50
   8 -10   2  138.39   27.60
   8 -10   2   90.29   20.00
   8 -10   2  123.29   25.60
  -9  10  -2  -18.80   17.00
  -9  10  -2    1.60   17.70
   9 -10   2  -19.30   19.90
   9 -10   2   20.50   18.50
   9 -10   2   17.50   25.40
 -10  10  -2  -22.10   22.50
 -10  10  -2   33.20   19.20
  10 -10   2   32.40   21.40
  10 -10   2    0.70   23.50
  10 -10   2   11.60   29.90
   7   9  -2   -6.40   18.50
   7   9  -2  -26.00   17.70
  -7  -9   2   19.80   27.20
  -7  -9   2   -5.80   28.30
   6   9  -2    9.40   16.80
   6   9  -2    5.50   15.30
  -6  -9   2   54.89   24.10
  -6  -9   2   12.20   19.30
   5   9  -2   66.49   15.60
   5   9  -2   85.49   17.70
  -5  -9   2   50.59   19.10
  -5  -9   2  101.59   19.70
   4   9  -2   56.79   11.50
  -4  -9   2   86.39   33.40
  -4  -9   2   60.99   17.40
   3   9  -2  332.67   26.00
   3   9  -2  320.67   23.80
   3   9  -2  269.77   20.60
  -3  -9   2  300.67   21.20
  -3  -9   2  385.36   26.50
  -3  -9   2  315.87   26.30
  -3  -9   2  314.57   27.60
   2   9  -2  200.38   15.10
   2   9  -2  183.18   20.90
   2   9  -2  175.88   18.50
  -2  -9   2  237.88   21.60
  -2  -9   2  223.08   16.90
  -2  -9   2  208.48   20.40
  -2  -9   2  220.38   15.90
  -2  -9   2  152.68   19.80
   1   9  -2  437.86   26.00
   1   9  -2  392.56   21.10
   1   9  -2  432.16   22.70
   1   9  -2  437.86   24.70
  -1  -9   2  457.05   25.50
  -1  -9   2  473.35   26.10
  -1  -9   2  446.96   23.30
  -1  -9   2  481.75   27.70
   0   9  -2   65.29   13.50
   0   9  -2   75.39   13.60
   0   9  -2   98.29   14.80
   0   9  -2   64.79    9.90
   0  -9   2   67.99   12.00
   0  -9   2   84.49   13.40
   0  -9   2   85.69   13.60
   0  -9   2   63.39   12.80
  -1   9  -2   16.40    6.90
  -1   9  -2   23.10    7.30
  -1   9  -2    9.30    7.40
   1  -9   2   17.70    7.10
   1  -9   2   16.70    9.40
   1  -9   2    6.80    8.30
   1  -9   2    6.70    6.30
  -2   9  -2    8.80    7.70
  -2   9  -2   13.90    7.50
  -2   9  -2    4.40    6.40
   2  -9   2    7.00    6.30
   2  -9   2    1.60    7.60
   2  -9   2    5.70    6.40
   2  -9   2    4.70    9.30
  -3   9  -2  178.08   15.50
  -3   9  -2  177.38   15.40
  -3   9  -2  174.88   17.00
   3  -9   2  200.58   18.70
   3  -9   2  166.28   17.30
   3  -9   2  166.38   13.30
   3  -9   2  146.39   15.00
  -4   9  -2  283.87   20.50
  -4   9  -2  321.37   19.10
  -4   9  -2  281.77   21.30
   4  -9   2  318.17   23.60
   4  -9   2  293.57   18.80
   4  -9   2  306.57   21.70
   4  -9   2  303.57   17.30
  -5   9  -2  306.67   18.90
  -5   9  -2  279.97   21.80
  -5   9  -2  304.17   22.50
   5  -9   2  266.67   18.10
   5  -9   2  324.47   22.80
   5  -9   2  286.67   20.40
   5  -9   2  328.87   24.90
  -6   9  -2  823.82   40.70
  -6   9  -2  813.32   40.00
  -6   9  -2  794.32   36.10
   6  -9   2  734.43   38.50
   6  -9   2  860.11   42.00
   6  -9   2  866.11   42.80
  -7   9  -2  398.36   29.60
  -7   9  -2  445.66   25.40
   7  -9   2  453.65   39.30
   7  -9   2  490.55   34.00
  -8   9  -2    0.50   13.10
  -8   9  -2  -13.00    9.80
  -8   9  -2   20.80   13.90
   8  -9   2   -5.80   16.10
   8  -9   2   -4.50   13.90
   8  -9   2   42.50   23.70
   9  -9   2    0.70   22.80
   9  -9   2   -2.50   16.90
   9  -9   2    3.10   19.40
 -10   9  -2   -8.90   17.60
 -10   9  -2   44.80   21.40
  10  -9   2   21.80   23.30
  10  -9   2   37.30   28.20
  10  -9   2    6.10   21.70
   8   8  -2  -24.80   19.00
   8   8  -2  -21.70   19.30
  -8  -8   2    2.70   24.80
  -8  -8   2   54.39   28.90
  -8  -8   2   25.20   28.40
   7   8  -2   53.09   16.60
   7   8  -2   77.79   17.40
  -7  -8   2   69.89   21.10
  -7  -8   2   19.80   23.40
   6   8  -2   79.69   15.60
  -6  -8   2   85.59   18.70
  -6  -8   2  106.59   22.80
   5   8  -2    5.50   13.90
   5   8  -2  -15.40   16.70
   5   8  -2   27.90   10.50
  -5  -8   2   32.00   17.90
  -5  -8   2   13.10   16.00
  -5  -8   2   17.20   13.30
   4   8  -2  277.27   23.40
   4   8  -2  290.07   20.20
   4   8  -2  318.37   24.80
  -4  -8   2  329.47   26.30
  -4  -8   2  349.17   27.70
  -4  -8   2  334.37   27.40
  -4  -8   2  254.67   21.90
   3   8  -2  452.75   23.70
   3   8  -2  503.75   27.00
   3   8  -2  437.06   26.50
  -3  -8   2  419.16   32.10
  -3  -8   2  448.66   27.90
  -3  -8   2  473.65   29.30
  -3  -8   2  427.86   27.20
   2   8  -2   62.99    8.30
   2   8  -2   74.59   12.70
   2   8  -2   64.49   10.70
   2   8  -2   81.69    9.90
  -2  -8   2   42.10   10.30
  -2  -8   2   56.69   11.50
  -2  -8   2   58.19   11.90
  -2  -8   2   54.89   12.20
   1   8  -2   47.90    9.40
   1   8  -2   42.00    8.20
   1   8  -2   56.49    9.40
   1   8  -2   61.19    9.20
  -1  -8   2   66.19   12.60
  -1  -8   2   40.10    8.30
  -1  -8   2   44.80    7.10
  -1  -8   2   54.19    9.30
   0   8  -2   51.79    9.00
   0   8  -2   39.80    7.60
   0   8  -2   65.69   10.70
   0   8  -2   48.50    7.80
   0  -8   2   55.69   10.00
   0  -8   2   66.49   11.60
   0  -8   2   50.79    9.90
   0  -8   2   54.79   12.60
  -1   8  -2   11.10    6.30
  -1   8  -2    5.50    5.70
  -1   8  -2    0.50    5.60
   1  -8   2   10.40    8.10
   1  -8   2    3.20    5.00
   1  -8   2    4.20    5.50
   1  -8   2    4.70    6.80
  -2   8  -2   89.39   11.50
  -2   8  -2   79.69   11.00
  -2   8  -2   90.19   12.80
   2  -8   2  106.09   14.00
   2  -8   2   65.29   11.30
   2  -8   2   88.19   10.50
   2  -8   2   66.69   11.40
  -3   8  -2  339.97   19.90
  -3   8  -2  312.67   18.50
  -3   8  -2  316.37   20.60
   3  -8   2  332.87   20.40
   3  -8   2  349.47   17.40
   3  -8   2  329.57   21.30
   3  -8   2  332.27   18.40
  -4   8  -2  110.99   13.80
  -4   8  -2  118.09   14.10
  -4   8  -2  123.09   12.10
   4  -8   2  131.59   14.10
   4  -8   2  137.09   12.30
   4  -8   2  110.09   15.40
   4  -8   2  123.09   14.60
  -5   8  -2   11.70    8.50
  -5   8  -2   17.30    6.00
  -5   8  -2   14.90    8.50
   5  -8   2    7.10    7.80
   5  -8   2   23.70    9.90
   5  -8   2   18.20   10.20
   5  -8   2   21.30    7.50
  -6   8  -2  484.85   28.10
  -6   8  -2  469.45   27.90
  -6   8  -2  514.25   24.00
   6  -8   2  439.96   25.40
   6  -8   2  465.35   32.40
   6  -8   2  495.65   30.20
   6  -8   2  506.45   30.30
  -7   8  -2   29.60   10.90
  -7   8  -2   46.00   12.00
   7  -8   2   63.59   15.90
   7  -8   2   60.29   12.60
   7  -8   2   53.09   13.20
   7  -8   2   32.60   13.00
  -8   8  -2   14.60   12.00
  -8   8  -2   25.40   13.50
   8  -8   2  -21.60   17.10
   8  -8   2   30.80   17.10
   8  -8   2  -19.80   21.70
  -9   8  -2   -1.20   15.40
  -9   8  -2  -21.50   14.40
   9  -8   2  -21.20   16.40
   9  -8   2  -15.10   18.00
   9  -8   2   -5.00   20.50
 -10   8  -2    4.90   19.40
 -10   8  -2   35.30   17.30
  10  -8   2   17.70   21.60
  10  -8   2  -32.80   20.00
  10  -8   2    3.00   24.90
  10  -8   2   11.40   25.60
 -11   8  -2   49.80   22.10
  11  -8   2   20.90   26.40
  11  -8   2   82.69   34.90
  11  -8   2   49.40   27.70
   8   7  -2   32.50   17.50
   8   7  -2    6.60   17.30
  -8  -7   2   33.80   23.90
  -8  -7   2   -5.30   34.40
   7   7  -2   71.09   17.30
   7   7  -2  110.59   28.30
  -7  -7   2   77.29   22.80
  -7  -7   2  155.08   32.30
  -7  -7   2  104.49   23.80
   6   7  -2    6.20   11.90
   6   7  -2   38.70   17.80
   6   7  -2   13.80   14.30
  -6  -7   2   45.50   18.80
  -6  -7   2   19.20   20.60
  -6  -7   2   27.10   14.70
   5   7  -2   71.09   11.60
   5   7  -2   85.29   18.00
  -5  -7   2   96.09   21.50
  -5  -7   2  116.79   22.30
   4   7  -2   16.70    9.80
  -4  -7   2   30.10    9.70
  -4  -7   2   35.70   11.80
  -4  -7   2   36.60   11.40
  -4  -7   2   34.50    9.00
   3   7  -2  267.07   16.80
   3   7  -2  263.57   18.50
   3   7  -2  253.67   19.20
  -3  -7   2  261.77   20.20
  -3  -7   2  260.57   20.30
  -3  -7   2  292.67   20.50
  -3  -7   2  277.97   17.50
   2   7  -2  284.67   13.50
   2   7  -2  289.27   18.20
   2   7  -2  295.27   17.50
   2   7  -2  278.77   18.10
  -2  -7   2  301.47   19.40
  -2  -7   2  270.47   13.40
  -2  -7   2  259.17   19.40
  -2  -7   2  288.57   19.00
  -2  -7   2  255.77   16.40
   1   7  -2  120.79    9.40
   1   7  -2   98.19    9.50
   1   7  -2  119.79   11.60
   1   7  -2  108.69   12.00
  -1  -7   2  106.99   11.00
  -1  -7   2  115.19   12.80
  -1  -7   2  117.59   13.30
   0   7  -2  438.66   19.30
   0   7  -2  459.85   23.30
   0   7  -2  503.35   22.60
   0   7  -2  461.25   21.00
   0   7  -2  434.76   19.60
   0  -7   2  478.45   22.60
   0  -7   2  429.06   22.50
   0  -7   2  465.35   21.90
   0  -7   2  494.65   24.50
  -1   7  -2   61.39    9.50
  -1   7  -2   62.59    9.20
  -1   7  -2   85.89   10.70
   1  -7   2   75.79    9.10
   1  -7   2   66.29   13.80
   1  -7   2   65.99    9.80
  -2   7  -2  578.44   26.70
  -2   7  -2  602.94   28.10
  -2   7  -2  604.64   27.00
   2  -7   2  594.94   25.20
   2  -7   2  628.84   28.30
   2  -7   2  613.44   28.90
   2  -7   2  589.34   26.20
  -3   7  -2  890.91   37.30
  -3   7  -2  951.40   38.70
  -3   7  -2  944.81   39.60
   3  -7   2  919.41   37.10
   3  -7   2  973.00   40.10
   3  -7   2  868.61   35.90
   3  -7   2  894.61   39.80
  -4   7  -2  434.96   22.70
  -4   7  -2  409.16   22.70
  -4   7  -2  394.56   20.10
   4  -7   2  445.56   24.10
   4  -7   2  410.76   20.20
   4  -7   2  390.26   21.50
   4  -7   2  438.76   26.00
  -5   7  -2 1240.58   50.89
  -5   7  -2 1239.38   50.49
  -5   7  -2 1099.29   47.70
   5  -7   2 1175.68   48.00
   5  -7   2 1275.77   52.09
   5  -7   2 1174.18   49.30
   5  -7   2 1250.57   51.59
  -6   7  -2   30.10    9.00
  -6   7  -2   28.20    6.80
  -6   7  -2   48.70   10.30
   6  -7   2   32.00    9.70
   6  -7   2   19.80   12.30
   6  -7   2   37.50   11.80
   6  -7   2   18.00    9.10
  -7   7  -2   96.49   18.30
  -7   7  -2  102.19   17.30
  -7   7  -2   74.89   13.70
  -7   7  -2  116.09   13.50
   7  -7   2   92.59   15.90
   7  -7   2  116.29   20.40
   7  -7   2  126.29   20.60
   7  -7   2  104.89   20.30
   7  -7   2  125.69   21.10
  -8   7  -2   59.29   13.30
  -8   7  -2   21.60    9.00
   8  -7   2   34.90   16.00
   8  -7   2   41.20   16.40
   8  -7   2   34.70   15.00
   8  -7   2   27.30   13.60
  -9   7  -2    5.40   15.00
  -9   7  -2   12.70   15.30
   9  -7   2   33.40   21.90
   9  -7   2   42.70   18.50
   9  -7   2   38.80   17.10
   9  -7   2   48.80   26.10
   9  -7   2   24.30   19.80
 -10   7  -2   71.49   19.90
 -10   7  -2   73.09   17.40
  10  -7   2   48.40   24.50
  10  -7   2   59.89   25.80
  10  -7   2   35.50   21.70
  10  -7   2   48.10   20.00
  10  -7   2   30.60   32.50
 -11   7  -2   29.30   21.50
  11  -7   2   33.40   27.20
  11  -7   2   51.09   31.00
  11  -7   2  -16.00   24.40
   9   6  -2   48.10   21.20
  -9  -6   2   99.29   26.40
   8   6  -2  140.09   28.10
  -8  -6   2   99.79   20.60
  -8  -6   2   82.09   23.00
  -8  -6   2   68.69   24.70
   7   6  -2  149.39   20.10
   7   6  -2  158.68   25.30
  -7  -6   2  179.08   30.30
  -7  -6   2  164.18   30.20
   6   6  -2   90.39   19.40
   6   6  -2  136.89   19.60
   6   6  -2  106.69   16.30
  -6  -6   2  164.58   26.00
  -6  -6   2  129.29   23.10
  -6  -6   2  131.99   22.60
   5   6  -2  202.28   19.90
   5   6  -2  165.58   17.40
   5   6  -2  187.68   18.90
  -5  -6   2  167.88   14.10
  -5  -6   2  161.08   19.50
  -5  -6   2  159.08   21.20
   4   6  -2  369.26   20.80
   4   6  -2  375.66   22.30
   4   6  -2  378.66   22.90
  -4  -6   2  336.97   22.70
  -4  -6   2  335.07   19.10
  -4  -6   2  361.86   23.10
  -4  -6   2  353.16   23.40
   3   6  -2   86.19   12.90
   3   6  -2   88.29   12.60
   3   6  -2  103.59   10.60
  -3  -6   2   96.39   13.30
  -3  -6   2   94.09   13.70
  -3  -6   2  113.39   14.10
  -3  -6   2  126.69   11.60
   2   6  -2  145.59   12.00
   2   6  -2  117.29   10.80
   2   6  -2  110.69   11.40
   2   6  -2  116.59    7.80
  -2  -6   2  113.19   13.10
  -2  -6   2  112.39    7.70
  -2  -6   2  113.49   10.30
  -2  -6   2  135.59   12.50
  -2  -6   2  109.09   12.60
   1   6  -2  827.12   31.70
   1   6  -2  852.61   32.60
   1   6  -2  789.02   35.50
   1   6  -2  749.13   36.20
  -1  -6   2  817.42   34.70
  -1  -6   2  857.11   34.40
  -1  -6   2  849.22   35.90
  -1  -6   2  796.92   32.30
  -1  -6   2  840.32   33.30
   0   6  -2 1743.33   63.59
   0   6  -2 1650.33   64.39
   0   6  -2 1623.34   60.99
   0   6  -2 1688.63   62.39
   0   6  -2 1709.23   61.09
   0  -6   2 1699.13   66.19
   0  -6   2 1782.62   63.29
   0  -6   2 1675.43   63.59
   0  -6   2 1657.63   63.39
  -1   6  -2    6.70    5.30
  -1   6  -2    6.70    4.50
  -1   6  -2    7.50    4.20
   1  -6   2    4.40    6.60
   1  -6   2   10.00    4.50
   1  -6   2   10.00    4.20
   1  -6   2   12.90    5.30
  -2   6  -2 1088.19   49.20
  -2   6  -2 1175.48   46.00
  -2   6  -2 1199.28   45.30
   2  -6   2 1148.79   47.60
   2  -6   2 1219.98   47.30
   2  -6   2 1159.88   44.60
   2  -6   2 1236.98   45.40
  -3   6  -2  248.88   15.80
  -3   6  -2  252.07   15.10
  -3   6  -2  243.38   13.70
   3  -6   2  268.17   15.30
   3  -6   2  243.08   15.60
   3  -6   2  253.27   13.80
   3  -6   2  265.57   18.50
  -4   6  -2  898.41   38.30
  -4   6  -2  870.71   35.40
  -4   6  -2  893.51   37.90
  -4   6  -2  928.61   38.80
   4  -6   2  939.41   39.40
   4  -6   2  857.51   37.30
   4  -6   2  867.31   36.30
   4  -6   2  936.01   38.90
  -5   6  -2   82.49   10.30
  -5   6  -2   89.79   12.90
  -5   6  -2  102.39   13.30
  -5   6  -2   99.19   13.10
   5  -6   2  110.99   14.10
   5  -6   2   73.99   15.60
   5  -6   2   86.79   13.20
   5  -6   2  120.49   13.40
  -6   6  -2   16.20    8.50
  -6   6  -2    1.60    7.80
  -6   6  -2   15.30    8.40
   6  -6   2   15.20    7.10
   6  -6   2   19.10    8.90
   6  -6   2   21.20   10.20
   6  -6   2   21.80   10.80
  -7   6  -2   90.09   16.50
  -7   6  -2   82.69   12.90
  -7   6  -2  110.39   16.70
  -7   6  -2  102.59   17.20
   7  -6   2  130.79   19.60
   7  -6   2  108.39   19.10
   7  -6   2  121.19   18.40
   7  -6   2   96.19   16.10
  -8   6  -2    7.20   10.70
  -8   6  -2   -0.70   11.20
  -8   6  -2   -8.10   10.10
   8  -6   2  -16.50   11.20
   8  -6   2   11.60   10.10
   8  -6   2   10.60   14.20
   8  -6   2   -6.40   17.40
   8  -6   2    3.70   20.40
   8  -6   2    7.60   10.20
  -9   6  -2   92.99   16.70
  -9   6  -2  103.89   17.40
  -9   6  -2  121.39   21.90
   9  -6   2  177.38   37.20
   9  -6   2   64.29   18.30
   9  -6   2  106.29   19.70
   9  -6   2  107.19   20.10
 -10   6  -2  257.77   28.10
  10  -6   2  289.87   35.40
  10  -6   2  256.77   37.40
  10  -6   2  290.17   41.10
  10  -6   2  312.57   51.19
  10  -6   2  266.67   38.20
 -11   6  -2   66.09   26.20
  11  -6   2   48.50   29.80
  11  -6   2   22.70   38.60
  11  -6   2   61.39   24.70
   9   5  -2   28.60   18.60
   9   5  -2    0.40   17.30
  -9  -5   2   41.90   27.10
  -9  -5   2   21.30   22.90
   8   5  -2   17.10   19.20
   8   5  -2   -2.80   13.30
  -8  -5   2   -6.40   19.00
  -8  -5   2   11.70   15.50
   7   5  -2   84.79   25.20
   7   5  -2   69.99   18.40
  -7  -5   2   65.29   15.30
  -7  -5   2   88.19   18.10
   6   5  -2  150.58   17.80
   6   5  -2  121.59   18.70
   6   5  -2  145.09   19.70
  -6  -5   2  180.38   21.30
  -6  -5   2  157.08   21.10
  -6  -5   2  121.99   18.10
   5   5  -2  448.76   26.60
   5   5  -2  488.45   26.60
   5   5  -2  502.45   25.90
  -5  -5   2  487.65   26.00
  -5  -5   2  489.55   27.80
  -5  -5   2  410.06   21.20
  -5  -5   2  476.05   28.60
   4   5  -2  673.53   30.70
   4   5  -2  684.13   31.90
   4   5  -2  725.83   31.80
  -4  -5   2  684.83   32.60
  -4  -5   2  708.33   33.30
  -4  -5   2  619.04   27.60
  -4  -5   2  721.53   31.30
  -4  -5   2  627.94   31.90
   3   5  -2  693.53   29.80
   3   5  -2  705.03   30.60
   3   5  -2  570.04   33.10
  -3  -5   2  693.93   31.40
  -3  -5   2  710.73   29.60
  -3  -5   2  694.93   31.40
  -3  -5   2  666.33   30.70
  -3  -5   2  696.73   28.20
   2   5  -2    1.60    5.50
   2   5  -2    0.60    3.00
   2   5  -2    2.00    4.10
   2   5  -2   -0.90    4.60
   2   5  -2    1.90    4.30
  -2  -5   2    1.10    6.00
  -2  -5   2    2.20    4.80
  -2  -5   2    4.10    3.00
  -2  -5   2    0.60    3.60
  -2  -5   2   -2.50    6.70
  -2  -5   2    6.30    5.40
   1   5  -2   58.29    6.60
   1   5  -2   72.59    7.80
   1   5  -2   61.29    6.40
   1   5  -2   56.49    8.00
   1   5  -2   57.49    9.00
  -1  -5   2   62.09    7.30
  -1  -5   2   69.79    7.50
  -1  -5   2   56.69   10.10
  -1  -5   2   50.99    5.90
  -1  -5   2   44.00    8.50
  -1  -5   2   65.19    8.30
   0   5  -2  366.86   14.90
   0   5  -2  347.47   17.90
   0   5  -2  354.36   16.20
   0   5  -2  362.86   14.90
   0   5  -2  367.56   16.90
   0  -5   2  362.06   17.10
   0  -5   2  385.06   17.20
   0  -5   2  345.17   17.50
   0  -5   2  377.86   19.10
  -1   5  -2 1894.61   70.29
  -1   5  -2 1890.61   71.19
  -1   5  -2 1967.90   70.39
  -1   5  -2 1978.70   69.89
   1  -5   2 1999.50   71.19
   1  -5   2 1820.22   71.49
   1  -5   2 1810.82   71.09
   1  -5   2 1961.30   70.29
  -2   5  -2  610.54   26.00
  -2   5  -2  546.65   24.60
  -2   5  -2  568.84   25.70
  -2   5  -2  603.74   24.00
  -2   5  -2  587.44   25.00
   2  -5   2  612.84   24.90
   2  -5   2  587.64   25.80
   2  -5   2  591.34   26.50
   2  -5   2  549.25   25.30
   2  -5   2  574.64   23.60
  -3   5  -2 1303.87   48.00
  -3   5  -2 1282.97   49.90
  -3   5  -2 1303.57   50.59
  -3   5  -2 1280.97   50.39
   3  -5   2 1260.77   50.69
   3  -5   2 1331.77   49.00
   3  -5   2 1322.07   49.70
   3  -5   2 1303.37   51.49
   3  -5   2 1218.58   49.00
  -4   5  -2  407.86   20.80
  -4   5  -2  393.76   21.60
  -4   5  -2  398.46   18.00
  -4   5  -2  418.66   20.70
   4  -5   2  390.86   21.70
   4  -5   2  382.06   20.30
   4  -5   2  439.66   21.60
   4  -5   2  405.46   23.70
   4  -5   2  391.96   16.90
  -5   5  -2   -2.20    4.40
  -5   5  -2   -1.10    5.30
  -5   5  -2   -5.00    5.70
  -5   5  -2    4.00    5.50
   5  -5   2    0.20    9.20
   5  -5   2    3.70    6.30
   5  -5   2    2.60    7.00
   5  -5   2   -5.70    5.20
   5  -5   2   -6.30    5.70
  -6   5  -2    1.50    6.40
  -6   5  -2   -5.50    5.60
  -6   5  -2    3.40    6.70
  -6   5  -2    3.00    7.10
   6  -5   2   -0.40    7.40
   6  -5   2    1.00    8.50
   6  -5   2   -8.20    8.90
   6  -5   2    7.50   10.20
   6  -5   2   -0.10    6.90
  -7   5  -2   69.19   12.30
  -7   5  -2   95.09   16.70
  -7   5  -2  100.49   16.20
  -7   5  -2   79.09   14.90
  -7   5  -2  113.49   15.40
   7  -5   2   88.89   15.50
   7  -5   2  118.29   17.70
   7  -5   2  117.59   15.10
   7  -5   2   96.69   19.20
   7  -5   2   74.09   13.40
  -8   5  -2  110.49   15.40
  -8   5  -2  162.98   19.80
  -8   5  -2  132.19   19.70
  -8   5  -2  130.69   18.30
  -8   5  -2  148.79   20.30
   8  -5   2  158.58   23.90
   8  -5   2  126.39   24.00
   8  -5   2  134.39   25.20
   8  -5   2  171.78   18.20
   8  -5   2  178.98   22.00
  -9   5  -2  198.98   25.30
  -9   5  -2  213.88   26.10
  -9   5  -2  193.78   23.60
  -9   5  -2  172.78   25.20
   9  -5   2  215.28   24.80
   9  -5   2  267.57   33.30
   9  -5   2  184.08   31.60
   9  -5   2  178.28   37.40
   9  -5   2  162.88   26.40
   9  -5   2  162.68   32.10
   9  -5   2  184.88   29.10
 -10   5  -2   68.39   16.40
 -10   5  -2   46.10   15.90
 -10   5  -2   63.59   17.50
  10  -5   2   71.19   20.60
  10  -5   2   32.30   20.70
  10  -5   2   94.29   24.90
  10  -5   2  122.39   29.90
  10  -5   2   59.29   25.30
 -11   5  -2   80.69   20.30
  11  -5   2  109.29   27.00
  11  -5   2  106.49   30.10
  10   4  -2   27.20   22.70
  10   4  -2  -11.90   19.80
 -10  -4   2  -10.00   26.20
 -10  -4   2  -37.80   26.80
  -9  -4   2   58.19   21.60
  -9  -4   2   38.20   19.10
   8   4  -2  126.99   24.10
   8   4  -2  129.79   19.30
   8   4  -2   86.69   16.50
  -8  -4   2   87.59   19.40
  -8  -4   2  111.19   20.60
  -8  -4   2  110.59   18.60
   7   4  -2   21.00   13.30
   7   4  -2   19.80   11.50
  -7  -4   2   11.00   11.70
  -7  -4   2   43.00   13.90
  -7  -4   2   33.00   13.60
  -7  -4   2   12.90   10.40
   6   4  -2  294.07   20.90
   6   4  -2  321.77   23.10
   6   4  -2  297.47   22.20
  -6  -4   2  320.17   20.90
  -6  -4   2  279.07   16.30
  -6  -4   2  287.67   23.50
  -6  -4   2  300.57   22.90
  -6  -4   2  309.57   23.10
   5   4  -2  264.07   18.80
   5   4  -2  271.87   18.60
   5   4  -2  270.27   18.00
  -5  -4   2  251.17   19.50
  -5  -4   2  220.48   18.50
  -5  -4   2  259.27   19.00
  -5  -4   2  220.88   13.30
  -5  -4   2  266.47   17.10
   4   4  -2   20.60    6.00
   4   4  -2    3.60    4.60
   4   4  -2   -1.40    8.20
   4   4  -2    9.80    5.90
  -4  -4   2    6.80    3.70
  -4  -4   2    6.90    7.00
  -4  -4   2    8.00    7.20
  -4  -4   2    6.40    5.50
  -4  -4   2    6.60    6.30
   3   4  -2    0.70    3.40
   3   4  -2    7.50    6.50
   3   4  -2    0.20    5.30
  -3  -4   2    5.80    3.60
  -3  -4   2    3.10    5.30
  -3  -4   2   -4.40    6.30
  -3  -4   2    1.60    5.50
   2   4  -2  173.38   12.40
   2   4  -2  164.28    8.40
   2   4  -2  152.48    9.20
   2   4  -2  178.28   12.00
  -2  -4   2  168.88   12.50
  -2  -4   2  164.28    8.60
  -2  -4   2  189.28   12.20
  -2  -4   2  174.88   11.00
  -2  -4   2  181.88    9.40
  -2  -4   2  169.38   12.90
   1   4  -2  174.08    9.90
   1   4  -2  193.48   11.10
   1   4  -2  191.08    9.40
   1   4  -2  191.08   11.90
   1   4  -2  177.98    9.80
  -1  -4   2  179.78   11.20
  -1  -4   2  186.68   12.70
  -1  -4   2  174.28   11.60
  -1  -4   2  205.88   10.30
  -1  -4   2  174.18    9.70
  -1  -4   2  186.88    9.20
   0   4  -2 1249.07   48.10
   0   4  -2 1232.48   48.50
   0   4  -2 1277.77   46.10
   0   4  -2 1355.56   47.70
   0   4  -2 1311.07   47.50
   0   4  -2 1292.77   47.70
   0  -4   2 1293.67   48.30
   0  -4   2 1267.37   47.50
   0  -4   2 1385.06   46.40
   0  -4   2 1261.87   49.00
   0  -4   2 1227.18   47.80
   0  -4   2 1325.87   47.90
   0  -4   2 1277.27   47.40
   0  -4   2 1271.07   47.20
  -1   4  -2 1029.60   39.60
  -1   4  -2 1093.69   40.20
  -1   4  -2 1030.90   40.30
  -1   4  -2 1054.59   38.70
  -1   4  -2 1064.09   39.90
   1  -4   2 1004.50   39.90
   1  -4   2 1015.20   40.60
   1  -4   2 1034.20   39.70
   1  -4   2 1047.70   38.60
   1  -4   2 1075.99   39.30
  -2   4  -2  889.01   35.50
  -2   4  -2  910.61   33.50
  -2   4  -2  885.81   35.00
  -2   4  -2  896.01   35.40
  -2   4  -2  831.32   34.90
   2  -4   2  905.01   36.40
   2  -4   2  907.01   34.70
   2  -4   2  947.51   35.40
   2  -4   2  923.61   36.00
   2  -4   2  866.21   33.30
  -3   4  -2  804.72   32.20
  -3   4  -2  811.02   30.00
  -3   4  -2  783.62   32.80
  -3   4  -2  786.92   32.30
   3  -4   2  696.23   29.10
   3  -4   2  822.62   33.20
   3  -4   2  797.82   33.70
   3  -4   2  761.22   30.30
   3  -4   2  813.62   29.50
   3  -4   2  835.82   32.30
  -4   4  -2  428.96   20.80
  -4   4  -2  442.16   18.50
  -4   4  -2  431.46   21.10
   4  -4   2  447.86   21.10
   4  -4   2  444.26   23.00
   4  -4   2  441.86   22.70
   4  -4   2  432.56   18.50
   4  -4   2  377.36   22.40
   4  -4   2  382.66   18.20
  -5   4  -2   91.09   12.20
  -5   4  -2   60.49    8.60
  -5   4  -2   80.79   10.90
  -5   4  -2   82.19   11.10
  -5   4  -2   94.39   11.10
  -5   4  -2   83.09   12.40
   5  -4   2   62.69   12.10
   5  -4   2   64.39   12.20
   5  -4   2   72.09   13.20
   5  -4   2   83.89   10.20
  -6   4  -2   16.20    6.50
  -6   4  -2   15.50    5.80
  -6   4  -2   10.70    7.00
  -6   4  -2    7.50    9.00
  -6   4  -2   21.50    7.50
  -6   4  -2   15.40    7.10
   6  -4   2    1.20    9.30
   6  -4   2    7.00    6.00
   6  -4   2   -1.20    7.80
   6  -4   2   18.50    9.10
  -7   4  -2   -6.10    6.00
  -7   4  -2    0.10   10.50
  -7   4  -2  -12.60    8.30
  -7   4  -2    7.70    7.50
  -7   4  -2   10.70    8.70
  -7   4  -2   -6.40    8.30
   7  -4   2   16.60    8.00
   7  -4   2   -3.80    7.50
   7  -4   2    1.60   10.10
   7  -4   2   -1.00   11.70
   7  -4   2    4.90   11.30
  -8   4  -2  273.57   20.90
  -8   4  -2  253.77   21.90
  -8   4  -2  271.97   22.00
  -8   4  -2  186.18   25.00
  -8   4  -2  245.88   23.00
   8  -4   2  211.68   21.70
   8  -4   2  246.38   25.30
   8  -4   2  279.67   26.50
   8  -4   2  211.98   25.90
   8  -4   2  270.27   20.90
   8  -4   2  252.57   27.50
   8  -4   2  254.37   27.50
  -9   4  -2  345.77   40.20
  -9   4  -2  323.27   26.10
  -9   4  -2  373.16   30.10
  -9   4  -2  408.16   27.10
   9  -4   2  338.17   28.30
   9  -4   2  304.87   41.80
   9  -4   2  330.77   34.50
   9  -4   2  351.86   27.90
   9  -4   2  304.17   29.90
   9  -4   2  392.66   36.20
   9  -4   2  363.16   34.00
 -10   4  -2  135.69   23.50
 -10   4  -2  120.59   27.10
 -10   4  -2  124.89   27.10
  10  -4   2  138.09   21.80
  10  -4   2  177.38   40.50
  10  -4   2   98.39   27.10
 -11   4  -2  -12.80   25.90
 -11   4  -2  -12.30   21.40
 -11   4  -2   -3.00   25.10
  11  -4   2   79.39   31.60
  11  -4   2   50.29   35.30
  11  -4   2   48.10   33.10
  11  -4   2  -41.10   34.10
 -10  -3   2   41.20   24.40
 -10  -3   2   64.59   25.20
   9   3  -2  202.68   34.60
   9   3  -2  160.98   28.90
  -9  -3   2  197.98   30.10
  -9  -3   2  175.08   31.20
   8   3  -2   52.39   19.30
   8   3  -2   49.00   15.10
   8   3  -2   69.39   15.80
  -8  -3   2   56.19   14.70
  -8  -3   2   38.20   13.70
  -8  -3   2   66.59   17.10
   7   3  -2  211.28   22.00
   7   3  -2  199.98   19.60
  -7  -3   2  206.88   18.70
  -7  -3   2  183.88   22.50
  -7  -3   2  196.78   21.80
  -7  -3   2  201.98   21.40
  -7  -3   2  226.28   23.20
   6   3  -2   -5.60    7.20
   6   3  -2   -8.30    7.10
  -6  -3   2  -12.10    8.90
  -6  -3   2    2.50    7.40
  -6  -3   2    6.90    5.50
   5   3  -2   85.29   11.40
   5   3  -2   77.49   11.60
  -5  -3   2   76.39   12.30
  -5  -3   2   66.49   12.40
  -5  -3   2   74.99   11.20
  -5  -3   2   55.49    9.50
   4   3  -2  652.23   29.10
   4   3  -2  658.43   28.40
   4   3  -2  590.24   23.90
  -4  -3   2  631.34   28.90
  -4  -3   2  648.34   29.60
  -4  -3   2  650.93   28.10
  -4  -3   2  609.74   28.90
   3   3  -2  782.52   31.80
   3   3  -2  792.02   32.30
   3   3  -2  793.92   28.50
  -3  -3   2  747.63   32.60
  -3  -3   2  771.32   32.20
  -3  -3   2  786.02   31.60
  -3  -3   2  738.53   32.10
  -3  -3   2  752.62   28.40
   2   3  -2    2.90    3.60
   2   3  -2    5.40    2.70
   2   3  -2   10.00    5.00
  -2  -3   2    2.30    3.70
  -2  -3   2   -3.70    4.50
  -2  -3   2    7.60    3.10
  -2  -3   2    1.20    4.30
  -2  -3   2    5.00    5.30
   1   3  -2   22.10    3.20
   1   3  -2   30.60    6.90
   1   3  -2   23.70    5.40
   1   3  -2   25.60    4.50
  -1  -3   2   24.20    4.30
  -1  -3   2   28.90    5.80
  -1  -3   2   25.10    5.20
  -1  -3   2   25.40    5.40
  -1  -3   2   29.80    6.40
  -1  -3   2   27.20    5.70
  -1  -3   2   27.80    5.20
  -1  -3   2   29.20    4.10
   0   3  -2 1603.04   60.49
   0   3  -2 1763.92   59.79
   0   3  -2 1636.74   59.59
   0   3  -2 1621.44   60.19
   0   3  -2 1664.23   58.59
   0   3  -2 1685.13   59.39
   0   3  -2 1632.84   60.49
   0  -3   2 1655.43   59.49
   0  -3   2 1729.83   60.19
   0  -3   2 1577.04   60.49
   0  -3   2 1607.94   59.19
   0  -3   2 1681.23   60.49
   0  -3   2 1588.04   60.29
   0  -3   2 1725.93   58.69
   0  -3   2 1658.23   59.59
   0  -3   2 1644.24   59.59
  -1   3  -2   52.69    4.50
  -1   3  -2   36.10    6.30
  -1   3  -2   38.40    7.00
  -1   3  -2   49.00    6.80
  -1   3  -2   44.50    6.20
  -1   3  -2   45.70    6.80
   1  -3   2   48.30    6.90
   1  -3   2   48.50    6.00
   1  -3   2   48.70    4.50
   1  -3   2   33.50    7.50
   1  -3   2   45.00    6.20
   1  -3   2   38.20    6.40
   1  -3   2   47.10    6.20
  -2   3  -2   85.69    7.60
  -2   3  -2   89.79    8.50
  -2   3  -2   87.49    5.50
  -2   3  -2   77.79    7.90
  -2   3  -2   77.69    8.00
   2  -3   2   83.99    8.20
   2  -3   2   91.99    7.60
   2  -3   2   90.59    9.00
   2  -3   2   84.89    5.90
   2  -3   2   91.59    5.30
   2  -3   2   79.59    5.50
   2  -3   2   89.29    9.70
  -3   3  -2  471.45   20.60
  -3   3  -2  464.15   22.20
  -3   3  -2  468.75   20.40
  -3   3  -2  479.05   18.40
  -3   3  -2  473.45   21.50
   3  -3   2  463.55   22.40
   3  -3   2  472.55   21.90
   3  -3   2  433.26   18.80
   3  -3   2  469.35   21.00
   3  -3   2  438.66   18.70
   3  -3   2  477.15   19.00
  -4   3  -2   57.99    9.10
  -4   3  -2   41.70    8.30
  -4   3  -2   43.40    8.50
  -4   3  -2   36.10    6.90
  -4   3  -2   47.40    6.50
  -4   3  -2   47.40    8.80
   4  -3   2   51.79    7.80
   4  -3   2   39.80    8.20
   4  -3   2   37.90    7.60
   4  -3   2   48.20    8.70
   4  -3   2   41.80    9.20
  -5   3  -2    1.80    5.30
  -5   3  -2   -0.80    6.40
  -5   3  -2    4.30    4.30
  -5   3  -2   15.70    7.90
  -5   3  -2   11.70    5.80
   5  -3   2   14.50    7.20
   5  -3   2    2.70    6.00
   5  -3   2    3.00    6.40
   5  -3   2    1.80    6.90
   5  -3   2   10.00    4.70
  -6   3  -2   14.70    8.70
  -6   3  -2   16.90    6.60
  -6   3  -2   25.90    9.10
  -6   3  -2   11.40    7.60
  -6   3  -2   18.40    7.10
   6  -3   2   14.10   10.00
   6  -3   2   16.60    8.60
   6  -3   2   10.90    6.50
   6  -3   2   13.60    6.70
   6  -3   2    2.80    9.00
  -7   3  -2  252.17   21.70
  -7   3  -2  238.28   19.70
  -7   3  -2  276.87   18.20
  -7   3  -2  237.18   18.00
  -7   3  -2  204.58   17.70
   7  -3   2  267.17   18.30
   7  -3   2  240.68   24.10
   7  -3   2  202.48   21.10
   7  -3   2  220.68   23.90
   7  -3   2  235.88   23.20
   7  -3   2  244.08   17.90
  -8   3  -2   41.40   10.20
  -8   3  -2   33.10   10.00
  -8   3  -2   49.00   15.10
  -8   3  -2   19.90   11.20
   8  -3   2   49.20   14.10
   8  -3   2   26.70   13.20
   8  -3   2   30.00   14.00
   8  -3   2   22.10   10.20
   8  -3   2   30.60   16.70
   8  -3   2   22.60   15.80
  -9   3  -2   65.49   13.00
  -9   3  -2   39.00   14.90
   9  -3   2  120.49   26.00
   9  -3   2   96.49   19.80
   9  -3   2   73.29   15.10
   9  -3   2  105.99   22.40
 -10   3  -2  178.88   27.00
  10  -3   2  125.99   26.50
  10  -3   2  172.88   39.30
 -11   3  -2  -45.60   35.30
  11  -3   2   14.70   33.20
  11  -3   2   23.10   29.50
  11   2  -2  -15.60   23.40
 -11  -2   2   35.30   35.60
 -11  -2   2  -21.00   29.00
 -10  -2   2  393.46   41.00
 -10  -2   2  443.66   39.50
   9   2  -2  285.67   30.20
   9   2  -2  249.78   30.20
  -9  -2   2  313.07   32.80
  -9  -2   2  361.36   31.70
  -9  -2   2  323.97   30.20
  -9  -2   2  244.58   25.90
   8   2  -2  274.87   25.00
   8   2  -2  307.67   24.50
   8   2  -2  285.67   25.40
  -8  -2   2  259.67   26.10
  -8  -2   2  242.98   26.70
  -8  -2   2  269.47   22.30
  -8  -2   2  267.07   25.50
   7   2  -2  481.05   27.30
   7   2  -2  479.15   27.40
   7   2  -2  377.86   22.20
   7   2  -2  443.26   27.10
  -7  -2   2  474.15   29.50
  -7  -2   2  449.86   27.50
  -7  -2   2  381.86   21.40
  -7  -2   2  465.75   28.90
  -7  -2   2  473.75   26.00
   6   2  -2   73.49   12.90
   6   2  -2   94.89   13.10
   6   2  -2   50.29    7.60
  -6  -2   2   78.59    9.60
  -6  -2   2   62.49   11.30
  -6  -2   2   66.49   11.90
  -6  -2   2   58.99   10.30
  -6  -2   2   90.29   13.70
   5   2  -2  229.08   12.80
   5   2  -2  226.58   25.80
   5   2  -2  251.97   15.80
  -5  -2   2  243.18   16.90
  -5  -2   2  240.38   12.10
  -5  -2   2  258.67   15.70
  -5  -2   2  219.28   16.60
  -5  -2   2  242.68   18.20
   4   2  -2  104.19    7.60
   4   2  -2  124.89    8.80
   4   2  -2  128.59   11.00
   4   2  -2  129.99   12.60
  -4  -2   2  140.19   11.70
  -4  -2   2  133.89   12.80
  -4  -2   2  125.09   11.80
  -4  -2   2  149.29   12.70
   3   2  -2  340.47   14.50
   3   2  -2  330.17   16.30
   3   2  -2  345.37   17.40
  -3  -2   2  309.47   17.00
  -3  -2   2  332.97   16.80
  -3  -2   2  334.27   16.60
  -3  -2   2  328.67   13.80
  -3  -2   2  331.87   16.20
   2   2  -2 1326.67   48.40
   2   2  -2 1328.67   50.19
   2   2  -2 1374.36   49.70
   2   2  -2 1312.27   50.69
   2   2  -2 1351.36   49.80
   2   2  -2 1273.47   49.20
  -2  -2   2 1309.37   50.39
  -2  -2   2 1265.57   50.29
  -2  -2   2 1402.16   48.40
  -2  -2   2 1386.26   50.19
  -2  -2   2 1382.46   49.60
  -2  -2   2 1364.76   49.70
   1   2  -2   46.10    5.20
   1   2  -2   42.90    5.30
   1   2  -2   48.70    6.30
   1   2  -2   39.20    5.70
   1   2  -2   47.40    5.20
   1   2  -2   44.00    4.70
  -1  -2   2   40.20    4.60
  -1  -2   2   39.00    6.00
  -1  -2   2   50.79    6.10
  -1  -2   2   43.20    6.30
  -1  -2   2   46.10    5.20
  -1  -2   2   38.00    5.10
  -1  -2   2   38.50    6.40
   0   2  -2  435.46   17.30
   0   2  -2  434.36   16.30
   0   2  -2  426.76   17.70
   0   2  -2  422.86   17.70
   0   2  -2  445.06   16.40
   0   2  -2  433.56   16.90
   0   2  -2  444.36   18.00
   0  -2   2  424.96   16.30
   0  -2   2  426.56   17.90
   0  -2   2  410.26   17.40
   0  -2   2  444.56   17.70
   0  -2   2  430.26   16.30
   0  -2   2  427.16   17.10
   0  -2   2  440.86   16.90
   0  -2   2  421.06   17.70
  -1   2  -2    3.70    3.20
  -1   2  -2    2.10    3.20
  -1   2  -2    7.40    4.20
  -1   2  -2    2.80    3.90
  -1   2  -2    2.90    2.10
  -1   2  -2    6.00    3.10
   1  -2   2    4.30    3.40
   1  -2   2    4.30    3.00
   1  -2   2    1.80    2.80
   1  -2   2    4.50    3.80
   1  -2   2    7.20    4.20
   1  -2   2    2.30    2.90
   1  -2   2    2.20    4.20
  -2   2  -2  551.84   23.60
  -2   2  -2  546.15   23.90
  -2   2  -2  539.95   22.60
  -2   2  -2  564.84   21.50
  -2   2  -2  558.14   22.00
  -2   2  -2  557.64   20.60
  -2   2  -2  569.04   23.40
   2  -2   2  551.14   23.20
   2  -2   2  570.54   21.60
   2  -2   2  548.55   21.90
   2  -2   2  545.55   22.50
   2  -2   2  577.74   21.70
   2  -2   2  556.74   24.10
   2  -2   2  541.95   23.70
   2  -2   2  575.24   24.30
   2  -2   2  569.04   23.30
   2  -2   2  566.94   25.30
   2  -2   2  581.54   20.80
  -3   2  -2  544.95   20.80
  -3   2  -2  545.05   23.10
  -3   2  -2  538.35   21.90
  -3   2  -2  521.15   22.30
  -3   2  -2  553.74   23.80
  -3   2  -2  527.55   24.60
   3  -2   2  517.85   20.90
   3  -2   2  543.85   21.90
   3  -2   2  531.15   21.90
   3  -2   2  531.45   24.20
   3  -2   2  542.65   23.20
   3  -2   2  503.75   21.60
   3  -2   2  540.05   20.90
  -4   2  -2   77.59    8.70
  -4   2  -2   90.09    9.90
  -4   2  -2   87.49    8.80
  -4   2  -2   86.19   12.10
  -4   2  -2   87.09   10.60
  -4   2  -2   82.39   10.40
   4  -2   2  106.89   12.30
   4  -2   2   76.29   10.60
   4  -2   2   78.09    9.40
   4  -2   2   84.89    7.90
   4  -2   2   82.99    9.10
  -5   2  -2  683.33   29.00
  -5   2  -2  661.03   31.30
  -5   2  -2  621.54   27.70
  -5   2  -2  653.93   29.90
  -5   2  -2  626.64   27.40
  -5   2  -2  585.44   28.80
   5  -2   2  618.14   30.20
   5  -2   2  619.14   26.90
   5  -2   2  668.53   31.20
  -6   2  -2   97.99   12.20
  -6   2  -2   76.49   11.50
  -6   2  -2   84.29   13.90
  -6   2  -2  102.39   14.30
  -6   2  -2   83.29   11.40
  -6   2  -2   93.09   16.00
   6  -2   2  101.99   12.10
   6  -2   2   88.19   14.00
   6  -2   2  118.89   16.50
  -7   2  -2  335.37   21.80
  -7   2  -2  374.96   25.50
  -7   2  -2  364.36   20.80
  -7   2  -2  329.27   26.70
  -7   2  -2  400.36   25.70
   7  -2   2  406.56   23.30
   7  -2   2  379.06   22.00
   7  -2   2  313.77   27.80
   7  -2   2  377.16   28.70
  -8   2  -2  265.27   20.70
  -8   2  -2  267.57   26.00
  -8   2  -2  280.77   26.40
  -8   2  -2  300.47   26.70
  -8   2  -2  228.18   19.40
   8  -2   2  261.07   29.40
   8  -2   2  307.57   23.50
   8  -2   2  241.68   23.80
   8  -2   2  278.87   22.90
   8  -2   2  336.77   30.20
  -9   2  -2  147.49   26.60
  -9   2  -2  107.69   19.90
  -9   2  -2  134.89   18.30
  -9   2  -2  106.79   21.40
   9  -2   2  112.99   23.80
   9  -2   2  100.59   24.80
   9  -2   2  178.88   35.00
   9  -2   2  134.59   24.80
 -10   2  -2  188.08   34.30
 -10   2  -2  259.77   33.70
 -10   2  -2  217.68   29.00
  10  -2   2  208.88   43.80
  10  -2   2  260.17   46.20
 -11   2  -2   12.70   28.30
 -11   2  -2   43.40   22.80
  11  -2   2  -12.10   24.60
  11  -2   2  108.69   34.80
  11  -2   2   21.40   32.00
  11  -2   2   35.60   33.00
  11   1  -2   71.39   37.40
  11   1  -2   64.29   23.20
 -11  -1   2  110.79   28.60
  10   1  -2  108.39   20.80
  10   1  -2  107.19   31.10
  10   1  -2  115.49   21.40
 -10  -1   2  104.69   26.40
   9   1  -2  109.19   18.80
   9   1  -2  123.29   20.00
   9   1  -2  117.89   23.70
  -9  -1   2  121.59   23.90
  -9  -1   2  168.88   24.50
   8   1  -2  281.57   24.80
   8   1  -2  294.47   24.50
   8   1  -2  301.87   23.70
  -8  -1   2  286.77   24.70
  -8  -1   2  261.67   23.20
  -8  -1   2  272.57   21.70
  -8  -1   2  238.18   25.00
   7   1  -2  240.28   21.50
   7   1  -2  286.37   19.90
   7   1  -2  254.47   19.50
   7   1  -2  222.28   16.90
   7   1  -2  196.78   16.60
  -7  -1   2  236.58   18.20
  -7  -1   2  251.07   19.80
  -7  -1   2  248.98   21.40
  -7  -1   2  188.18   15.00
   6   1  -2  747.13   33.70
   6   1  -2  722.03   30.50
   6   1  -2  772.22   34.70
  -6  -1   2  752.32   33.00
  -6  -1   2  728.63   33.40
  -6  -1   2  762.42   34.90
  -6  -1   2  652.53   29.20
  -6  -1   2  685.23   33.50
   5   1  -2   13.10    5.30
   5   1  -2    8.50    5.40
   5   1  -2   17.90    8.70
   5   1  -2    8.60    4.70
  -5  -1   2    7.80    5.60
  -5  -1   2   10.80    3.80
  -5  -1   2    3.50    6.00
  -5  -1   2    8.90    5.40
  -5  -1   2    8.10    7.80
   4   1  -2  605.34   25.30
   4   1  -2  689.63   26.10
   4   1  -2  569.94   24.70
   4   1  -2  642.24   27.50
   4   1  -2  661.73   29.00
  -4  -1   2  644.04   28.60
  -4  -1   2  634.24   24.50
  -4  -1   2  665.93   27.50
  -4  -1   2  674.33   27.90
  -4  -1   2  651.83   27.80
  -4  -1   2  653.53   27.70
   3   1  -2  626.64   27.00
   3   1  -2  606.14   25.50
   3   1  -2  639.34   24.40
   3   1  -2  606.14   25.00
  -3  -1   2  598.54   24.00
  -3  -1   2  637.84   25.50
  -3  -1   2  605.44   25.00
  -3  -1   2  666.43   26.10
  -3  -1   2  599.44   26.20
  -3  -1   2  631.44   25.70
   2   1  -2  930.01   33.50
   2   1  -2  876.21   33.80
   2   1  -2  898.71   33.80
   2   1  -2  893.51   34.60
   2   1  -2  888.51   33.20
   2   1  -2  880.41   35.00
   2   1  -2  907.31   34.10
  -2  -1   2  874.61   34.40
  -2  -1   2  853.41   34.70
  -2  -1   2  909.71   34.20
  -2  -1   2  920.81   34.00
  -2  -1   2  916.31   34.00
  -2  -1   2  892.51   33.30
  -2  -1   2  926.91   33.30
   1   1  -2 3245.18  108.49
   1   1  -2 3017.60  107.89
   1   1  -2 2941.91  108.49
   1   1  -2 3074.49  109.19
   1   1  -2 3119.49  109.09
   1   1  -2 3127.29  108.29
  -1  -1   2 3130.29  108.69
  -1  -1   2 3015.20  108.59
  -1  -1   2 3067.49  108.99
  -1  -1   2 3121.99  108.49
  -1  -1   2 2926.01  108.99
  -1  -1   2 3118.69  108.29
  -1  -1   2 3100.09  107.99
   0   1  -2    2.30    2.40
   0   1  -2    1.80    2.50
   0   1  -2    2.10    2.80
   0   1  -2    0.80    2.70
   0   1  -2    2.70    1.30
   0   1  -2    4.10    3.20
   0   1  -2    6.60    2.70
   0  -1   2    7.60    3.00
   0  -1   2    2.70    2.30
   0  -1   2    3.50    2.60
   0  -1   2    3.90    3.00
   0  -1   2    2.30    2.50
   0  -1   2    4.70    2.50
   0  -1   2    3.90    3.50
   0  -1   2    1.50    2.20
   0  -1   2    2.80    1.40
  -1   1  -2 1792.02   64.19
  -1   1  -2 1757.52   63.39
  -1   1  -2 1742.43   63.69
  -1   1  -2 1768.32   62.89
  -1   1  -2 1733.53   64.49
  -1   1  -2 1813.92   64.69
   1  -1   2 1764.52   64.39
   1  -1   2 1825.52   63.49
   1  -1   2 1799.12   64.79
   1  -1   2 1733.03   62.79
   1  -1   2 1847.62   64.39
   1  -1   2 1842.42   64.29
   1  -1   2 1711.03   63.59
  -2   1  -2  570.44   21.10
  -2   1  -2  571.84   22.40
  -2   1  -2  576.74   21.30
  -2   1  -2  540.35   24.10
  -2   1  -2  537.05   22.00
  -2   1  -2  509.05   23.40
  -2   1  -2  575.74   23.40
   2  -1   2  569.64   21.10
   2  -1   2  561.54   23.30
   2  -1   2  556.34   23.70
   2  -1   2  602.14   22.60
   2  -1   2  557.94   22.10
   2  -1   2  579.74   24.20
   2  -1   2  560.04   21.10
   2  -1   2  558.74   21.10
   2  -1   2  561.04   25.50
  -3   1  -2   26.30    6.30
  -3   1  -2   20.00    4.30
  -3   1  -2   19.60    5.30
  -3   1  -2   26.80    5.40
  -3   1  -2   24.90    4.20
  -3   1  -2   28.40    7.10
   3  -1   2   21.70    4.80
   3  -1   2   33.50    7.10
   3  -1   2   22.30    4.30
   3  -1   2   18.80    3.60
   3  -1   2   31.60    5.40
   3  -1   2   18.80    3.70
  -4   1  -2  432.76   23.60
  -4   1  -2  430.56   22.30
  -4   1  -2  460.35   19.80
  -4   1  -2  451.45   21.90
  -4   1  -2  448.46   19.60
  -4   1  -2  462.55   22.10
   4  -1   2  466.75   20.30
   4  -1   2  445.36   19.70
   4  -1   2  463.05   21.10
   4  -1   2  457.15   23.60
  -5   1  -2  182.78   15.90
  -5   1  -2  193.78   12.50
  -5   1  -2  225.18   15.60
  -5   1  -2  208.98   15.50
  -5   1  -2  191.18   13.80
   5  -1   2  171.28   12.70
   5  -1   2  199.48   16.80
   5  -1   2  173.58   14.30
   5  -1   2  215.88   14.00
  -6   1  -2   17.60    9.80
  -6   1  -2    3.70    6.50
  -6   1  -2    4.00    8.10
  -6   1  -2  -10.30    7.70
  -6   1  -2    7.20    6.10
   6  -1   2   10.60    9.30
   6  -1   2    9.90    6.70
   6  -1   2    4.40    6.10
   6  -1   2    9.80   10.50
  -7   1  -2   51.99    9.20
  -7   1  -2   92.39   19.50
  -7   1  -2   57.09   11.90
  -7   1  -2   62.99   11.80
  -7   1  -2   59.99   14.70
   7  -1   2   86.59   14.50
   7  -1   2   61.49   10.20
   7  -1   2   47.90   15.60
   7  -1   2   62.29   12.90
  -8   1  -2  180.18   16.50
  -8   1  -2  203.88   26.90
  -8   1  -2  255.17   27.80
  -8   1  -2  208.68   24.30
  -8   1  -2  158.78   18.20
   8  -1   2  131.99   29.50
   8  -1   2  218.58   21.70
   8  -1   2  210.88   22.50
   8  -1   2  204.48   22.60
  -9   1  -2  213.58   30.50
  -9   1  -2  142.89   24.20
  -9   1  -2  198.28   21.10
  -9   1  -2  172.78   29.60
   9  -1   2  155.98   27.80
   9  -1   2  141.39   27.40
   9  -1   2  139.89   26.40
 -10   1  -2   -7.70   19.90
 -10   1  -2  -21.90   23.50
 -10   1  -2   -1.90   23.20
  10  -1   2  -18.00   28.10
  10  -1   2  -16.90   20.80
  11  -1   2    5.10   34.70
  11   0  -2   27.50   33.10
  11   0  -2   41.10   21.30
  11   0  -2   39.40   23.10
 -11   0   2   57.79   26.70
  10   0  -2   39.00   17.50
  10   0  -2   10.10   17.20
 -10   0   2   33.20   14.60
 -10   0   2   34.20   20.80
 -10   0   2   25.30   19.40
   9   0  -2  216.48   25.30
   9   0  -2  161.88   29.00
  -9   0   2  184.58   25.20
   8   0  -2  208.68   24.80
   8   0  -2  156.38   21.20
   8   0  -2  244.18   23.90
   8   0  -2  230.68   20.30
   8   0  -2  162.28   19.30
  -8   0   2  189.18   18.40
  -8   0   2  186.28   21.60
  -8   0   2  207.58   19.90
  -8   0   2  159.68   16.00
  -8   0   2  216.48   21.40
   7   0  -2  161.78   26.10
   7   0  -2  154.88   15.50
   7   0  -2  167.28   20.30
   7   0  -2  198.88   18.90
  -7   0   2  186.08   14.60
  -7   0   2  182.18   18.00
  -7   0   2  191.38   18.30
  -7   0   2  204.58   17.00
  -7   0   2  191.78   16.30
   6   0  -2   32.10    7.60
   6   0  -2   17.70    5.50
  -6   0   2   26.80    8.20
  -6   0   2   24.90    7.70
  -6   0   2   18.90    5.30
  -6   0   2    9.50    6.80
  -6   0   2   10.20    8.70
  -6   0   2   18.00    6.20
   5   0  -2   59.79   10.50
   5   0  -2   61.59    9.10
   5   0  -2   59.09    8.00
   5   0  -2   59.09    8.80
   5   0  -2   83.39    9.70
  -5   0   2   62.99    8.70
  -5   0   2   77.59    9.10
  -5   0   2   50.99   10.90
  -5   0   2   59.09    7.60
  -5   0   2   69.59   11.20
  -5   0   2   70.19   10.00
   4   0  -2  167.08   11.80
   4   0  -2  162.78   10.50
   4   0  -2  154.18    9.20
   4   0  -2  150.08   10.90
   4   0  -2  168.08   14.10
   4   0  -2  147.69    9.60
  -4   0   2  170.48    9.20
  -4   0   2  168.88   11.20
  -4   0   2  172.68   11.20
  -4   0   2  160.58   11.40
  -4   0   2  164.68   12.20
  -4   0   2  177.28   11.80
   3   0  -2  232.28   10.30
   3   0  -2  224.28   14.00
   3   0  -2  223.68   10.20
   3   0  -2  195.18   11.60
   3   0  -2  214.48   10.70
   3   0  -2  219.08   11.10
   3   0  -2  216.08   10.90
  -3   0   2  207.28   10.80
  -3   0   2  227.98   12.10
  -3   0   2  228.68   12.00
  -3   0   2  228.18   11.30
  -3   0   2  205.88   12.00
   2   0  -2 3850.81  130.69
   2   0  -2 3732.03  130.69
   2   0  -2 3699.63  129.19
   2   0  -2 3736.43  131.79
   2   0  -2 3714.63  130.49
   2   0  -2 3703.33  130.49
   2   0  -2 3776.62  129.59
   2   0  -2 3648.23  131.29
  -2   0   2 3627.64  130.59
  -2   0   2 3723.73  130.49
  -2   0   2 3498.05  129.29
  -2   0   2 3428.96  131.19
  -2   0   2 3775.12  130.39
  -2   0   2 3762.32  129.59
  -2   0   2 3746.73  130.69
  -2   0   2 3737.03  130.59
   1   0  -2  144.39    8.50
   1   0  -2  158.58    7.70
   1   0  -2  167.88    7.90
   1   0  -2  145.19    8.00
   1   0  -2  152.28    8.00
   1   0  -2  152.78    9.20
   1   0  -2  159.58    8.50
  -1   0   2  158.38    8.00
  -1   0   2  157.18    8.10
  -1   0   2  148.89    8.70
  -1   0   2  169.38    7.60
  -1   0   2  150.28    7.90
  -1   0   2  154.88    8.30
  -1   0   2  166.48    8.30
   0   0  -2 3974.50  138.39
   0   0  -2 3804.42  138.09
   0   0  -2 3886.81  137.39
   0   0  -2 4057.69  137.49
   0   0  -2 3804.02  137.39
   0   0  -2 4008.30  138.09
   0   0  -2 4070.19  138.49
   0   0  -2 4006.60  137.99
   0   0   2 3967.10  137.99
   0   0   2 3941.51  138.09
   0   0   2 3852.51  137.49
   0   0   2 3840.62  137.99
   0   0   2 3871.51  138.09
   0   0   2 4022.40  138.49
   0   0   2 3921.81  137.39
   0   0   2 3840.42  138.29
  -1   0  -2 7233.68  250.87
  -1   0  -2 7277.07  250.47
  -1   0  -2 7064.89  249.38
  -1   0  -2 7523.95  250.27
  -1   0  -2 6976.80  250.47
  -1   0  -2 7096.99  248.88
  -1   0  -2 7244.67  249.78
   1   0   2 7202.88  249.88
   1   0   2 7192.68  250.17
   1   0   2 6934.51  250.47
   1   0   2 7030.10  250.57
   1   0   2 7131.59  248.88
   1   0   2 6534.05  249.18
   1   0   2 7470.25  250.57
   1   0   2 7210.68  250.47
  -2   0  -2 1545.45   57.29
  -2   0  -2 1544.45   56.19
  -2   0  -2 1462.75   54.29
  -2   0  -2 1458.75   56.29
  -2   0  -2 1427.06   54.19
   2   0   2 1637.24   58.99
   2   0   2 1548.05   55.69
   2   0   2 1446.86   56.49
   2   0   2 1530.55   54.49
   2   0   2 1481.85   54.29
  -3   0  -2  370.76   18.10
  -3   0  -2  372.26   15.50
  -3   0  -2  354.66   18.60
  -3   0  -2  348.17   17.20
  -3   0  -2  361.26   17.90
  -3   0  -2  379.36   20.30
   3   0   2  355.26   18.90
   3   0   2  340.77   14.50
   3   0   2  332.87   15.40
   3   0   2  392.56   16.30
   3   0   2  366.06   17.50
   3   0   2  360.06   15.10
   3   0   2  359.86   16.10
  -4   0  -2  367.66   21.00
  -4   0  -2  374.66   16.00
  -4   0  -2  362.46   19.40
  -4   0  -2  358.56   18.80
   4   0   2  352.06   16.20
   4   0   2  315.97   16.10
   4   0   2  346.57   19.10
   4   0   2  339.37   22.00
   4   0   2  350.26   17.00
  -5   0  -2  234.18   18.10
  -5   0  -2  247.88   17.70
  -5   0  -2  230.18   14.90
  -5   0  -2  218.08   12.60
  -5   0  -2  223.28   17.80
   5   0   2  254.67   15.40
   5   0   2  217.38   18.30
   5   0   2  194.38   13.80
   5   0   2  228.38   14.70
  -6   0  -2  332.47   20.40
  -6   0  -2  352.56   24.40
  -6   0  -2  336.67   17.40
  -6   0  -2  371.16   23.90
  -6   0  -2  342.07   24.40
   6   0   2  371.26   25.70
   6   0   2  339.27   21.10
   6   0   2  346.97   20.60
   6   0   2  314.07   20.00
  -7   0  -2  436.36   29.50
  -7   0  -2  471.05   29.90
  -7   0  -2  369.26   20.20
  -7   0  -2  413.06   28.30
  -7   0  -2  414.16   23.80
   7   0   2  428.56   32.80
   7   0   2  369.96   24.70
   7   0   2  446.16   26.00
   7   0   2  377.16   23.10
   7   0   2  446.86   25.90
  -8   0  -2  462.45   33.50
  -8   0  -2  481.05   53.39
  -8   0  -2  415.06   26.50
  -8   0  -2  471.35   34.60
   8   0   2  483.15   31.00
   8   0   2  455.05   30.50
  -9   0  -2  -14.50   21.60
  -9   0  -2   -1.00   22.40
  -9   0  -2   25.10   17.60
  -9   0  -2   -9.70   11.50
   9   0   2  -25.30   25.10
   9   0   2  -17.20   15.70
   9   0   2   10.90   14.40
 -10   0  -2   -5.80   27.60
 -10   0  -2   13.90   32.90
 -10   0  -2   29.60   25.60
  10   0   2  -18.00   23.90
  10   0   2   75.99   41.30
  11  -1  -2   -0.20   32.20
  11  -1  -2   -0.20   20.30
 -11   1   2  -18.40   22.20
 -11   1   2   31.80   24.70
  10  -1  -2   91.79   23.90
  10  -1  -2   77.19   22.10
  10  -1  -2   75.69   17.90
  10  -1  -2  131.39   27.60
 -10   1   2   84.79   15.00
 -10   1   2   55.09   17.90
 -10   1   2   71.49   20.30
   9  -1  -2  274.87   25.30
   9  -1  -2  239.18   27.40
   9  -1  -2  276.17   36.10
   9  -1  -2  228.08   25.10
   9  -1  -2  304.67   30.70
  -9   1   2  294.47   22.00
   8  -1  -2  125.19   19.60
   8  -1  -2   92.99   17.00
   8  -1  -2  103.89   18.00
   8  -1  -2  125.39   17.00
   8  -1  -2  112.39   22.20
  -8   1   2   76.19   16.70
  -8   1   2   88.59   16.60
  -8   1   2   86.09   15.30
   7  -1  -2   24.70   12.30
   7  -1  -2   40.50    9.10
   7  -1  -2   20.60    8.10
   7  -1  -2   20.10    7.70
  -7   1   2   18.70    7.60
  -7   1   2   13.40    8.80
  -7   1   2   30.40    9.00
  -7   1   2   21.60    8.50
  -7   1   2   21.80    8.40
   6  -1  -2   14.70    6.90
   6  -1  -2   14.90    8.70
   6  -1  -2   17.90    6.50
   6  -1  -2   12.30    5.90
  -6   1   2   26.00    8.10
  -6   1   2    9.40    6.10
  -6   1   2   21.50    6.40
  -6   1   2   11.00    5.90
   5  -1  -2  503.35   26.40
   5  -1  -2  491.05   21.70
   5  -1  -2  496.15   22.60
  -5   1   2  513.45   27.30
  -5   1   2  480.05   26.30
  -5   1   2  484.45   22.40
  -5   1   2  487.55   22.50
  -5   1   2  487.95   23.40
  -5   1   2  456.45   25.70
   4  -1  -2  146.69   10.30
   4  -1  -2  151.38    9.60
   4  -1  -2  136.89   10.30
   4  -1  -2  147.69   10.00
   4  -1  -2  144.39   13.50
  -4   1   2  134.09   10.40
  -4   1   2  148.79   11.00
  -4   1   2  145.99    9.60
  -4   1   2  141.69    9.40
  -4   1   2  139.59   10.10
  -4   1   2  139.49   12.30
   3  -1  -2 1392.66   50.39
   3  -1  -2 1376.46   51.79
   3  -1  -2 1386.96   51.09
   3  -1  -2 1414.26   53.29
   3  -1  -2 1318.27   51.19
   3  -1  -2 1387.96   50.59
   3  -1  -2 1396.16   50.99
  -3   1   2 1390.66   51.39
  -3   1   2 1455.95   51.09
  -3   1   2 1406.26   51.59
  -3   1   2 1429.56   51.99
  -3   1   2 1388.56   51.09
  -3   1   2 1434.56   52.99
  -3   1   2 1353.76   50.19
   2  -1  -2 1878.41   68.29
   2  -1  -2 1927.01   67.79
   2  -1  -2 1877.11   67.29
   2  -1  -2 1907.31   68.79
   2  -1  -2 1937.81   67.99
   2  -1  -2 1903.21   68.19
  -2   1   2 1849.61   67.69
  -2   1   2 1828.92   67.19
  -2   1   2 1867.31   67.79
  -2   1   2 1876.61   66.99
  -2   1   2 1966.50   68.89
  -2   1   2 1948.31   68.29
  -2   1   2 1771.52   67.99
   1  -1  -2   62.09    6.30
   1  -1  -2   47.50    4.20
   1  -1  -2   63.29    6.20
   1  -1  -2   53.69    6.00
   1  -1  -2   67.69    5.20
   1  -1  -2   57.29    6.20
   1  -1  -2   62.29    6.10
  -1   1   2   62.09    6.10
  -1   1   2   55.39    4.40
  -1   1   2   56.59    6.00
  -1   1   2   62.19    6.10
  -1   1   2   58.39    4.80
  -1   1   2   54.89    5.70
  -1   1   2   46.90    5.80
  -1   1   2   69.39    5.20
   0  -1  -2  337.97   14.90
   0  -1  -2  358.06   14.00
   0  -1  -2  348.37   14.70
   0  -1  -2  370.06   16.10
   0  -1  -2  350.96   15.20
   0  -1  -2  371.66   14.80
   0  -1  -2  357.06   15.10
   0  -1  -2  369.06   15.10
   0   1   2  327.87   14.80
   0   1   2  352.06   14.00
   0   1   2  350.76   14.80
   0   1   2  354.46   14.70
   0   1   2  369.16   15.50
   0   1   2  344.47   14.90
   0   1   2  375.76   15.80
   0   1   2  372.86   14.90
   0   1   2  341.77   14.80
  -1  -1  -2  379.76   17.10
  -1  -1  -2  386.16   16.80
  -1  -1  -2  396.06   16.10
  -1  -1  -2  397.36   16.80
  -1  -1  -2  399.36   17.90
  -1  -1  -2  373.46   15.50
  -1  -1  -2  404.16   18.00
   1   1   2  363.26   15.60
   1   1   2  394.86   16.80
   1   1   2  394.66   16.00
   1   1   2  369.26   16.90
   1   1   2  382.76   17.30
   1   1   2  375.26   17.50
   1   1   2  369.46   17.40
  -2  -1  -2   35.40    5.50
  -2  -1  -2   28.40    4.50
  -2  -1  -2   35.20    7.10
  -2  -1  -2   33.30    7.90
  -2  -1  -2   21.30    5.20
  -2  -1  -2   29.10    5.30
   2   1   2   28.30    5.20
   2   1   2   31.50    5.00
   2   1   2   37.40    5.80
   2   1   2   28.20    6.20
  -3  -1  -2  571.24   27.10
  -3  -1  -2  553.04   25.90
  -3  -1  -2  558.84   25.20
  -3  -1  -2  576.74   21.80
  -3  -1  -2  576.04   25.30
   3   1   2  532.65   21.20
   3   1   2  502.65   21.20
   3   1   2  583.74   23.80
   3   1   2  594.54   25.20
  -4  -1  -2    2.00    3.60
  -4  -1  -2   -2.40    6.00
  -4  -1  -2    0.40    5.60
  -4  -1  -2   -7.70    7.00
  -4  -1  -2    0.50    5.50
   4   1   2    2.40    3.70
   4   1   2    2.90    4.70
   4   1   2    1.20    5.40
   4   1   2    7.00    4.50
   4   1   2   -2.00    4.20
  -5  -1  -2  665.63   29.00
  -5  -1  -2  648.84   32.90
  -5  -1  -2  631.44   31.50
  -5  -1  -2  636.24   31.70
  -5  -1  -2  591.04   25.10
   5   1   2  637.24   29.70
   5   1   2  585.64   26.40
   5   1   2  662.93   29.10
   5   1   2  676.63   32.90
  -6  -1  -2   34.30   12.30
  -6  -1  -2   23.30   10.30
  -6  -1  -2   11.00    5.50
  -6  -1  -2   19.10   10.80
  -6  -1  -2   30.60    7.80
   6   1   2   15.70    8.30
   6   1   2   42.20   13.30
   6   1   2   20.80    8.80
   6   1   2   11.00    8.50
  -7  -1  -2  462.95   32.30
  -7  -1  -2  501.55   33.00
  -7  -1  -2  461.35   26.70
  -7  -1  -2  489.45   32.10
   7   1   2  470.95   36.10
   7   1   2  476.05   29.10
   7   1   2  484.45   28.70
  -8  -1  -2  129.69   18.80
  -8  -1  -2  119.39   19.70
   8   1   2  166.88   23.30
   8   1   2   97.89   16.90
   8   1   2  133.39   25.20
  -9  -1  -2   -7.80   14.40
  -9  -1  -2   56.99   19.10
  -9  -1  -2   38.40   27.60
  -9  -1  -2   41.80   23.60
   9   1   2  -12.10   17.70
   9   1   2   46.80   16.10
   9   1   2   17.20   27.60
 -10  -1  -2    1.80   24.70
 -10  -1  -2  -10.70   28.70
  10   1   2   -8.30   21.70
  10   1   2   -6.80   36.10
  10   1   2  -29.00   23.10
  11  -2  -2   58.19   21.40
  11  -2  -2   43.10   29.90
  11  -2  -2   58.39   28.60
  11  -2  -2   14.30   19.80
 -11   2   2   18.40   23.10
 -11   2   2  -14.30   19.80
 -11   2   2   28.10   16.50
  10  -2  -2   18.30   20.80
  10  -2  -2   -6.60   37.50
  10  -2  -2  -19.60   15.80
  10  -2  -2   -7.50   15.90
  10  -2  -2  -14.00   26.50
 -10   2   2    0.00   27.00
 -10   2   2   -1.30   11.70
 -10   2   2  -19.30   15.40
 -10   2   2   10.50   16.50
   9  -2  -2  104.09   22.70
   9  -2  -2   91.19   15.90
   9  -2  -2  114.49   21.00
   9  -2  -2   79.59   19.80
   9  -2  -2   74.29   13.70
  -9   2   2  121.09   19.10
  -9   2   2   72.09   12.20
  -9   2   2   86.29   17.10
  -9   2   2  105.89   23.80
  -9   2   2  100.09   23.20
   8  -2  -2   10.70    9.70
   8  -2  -2    8.00    9.10
   8  -2  -2   16.10   11.20
   8  -2  -2   23.10   12.20
   8  -2  -2   24.40   14.40
  -8   2   2    0.40    7.90
  -8   2   2    8.80    9.50
  -8   2   2    6.80    7.90
  -8   2   2   28.40   10.20
  -8   2   2   -6.80    9.60
   7  -2  -2   14.30    7.20
   7  -2  -2   32.10   10.30
   7  -2  -2   28.60    9.90
   7  -2  -2   45.00   11.90
   7  -2  -2   25.40    9.10
  -7   2   2   12.10    9.30
  -7   2   2   33.00    9.00
  -7   2   2   48.40   11.10
  -7   2   2   27.50    7.60
  -7   2   2   16.60    7.50
  -7   2   2   27.40    7.70
   6  -2  -2   97.19   13.90
   6  -2  -2  135.79   12.70
   6  -2  -2  126.49   13.30
   6  -2  -2   84.39   15.30
  -6   2   2  116.49   11.00
  -6   2   2  121.09   13.60
  -6   2   2  102.39   12.10
  -6   2   2  101.89   14.90
  -6   2   2   97.89   11.60
   5  -2  -2  378.56   19.90
   5  -2  -2  396.16   19.50
   5  -2  -2  439.66   30.30
   5  -2  -2  397.96   19.40
  -5   2   2  398.86   18.80
  -5   2   2  407.96   23.30
  -5   2   2  369.76   18.40
  -5   2   2  407.06   21.60
  -5   2   2  389.56   19.40
  -5   2   2  402.46   19.70
   4  -2  -2  228.18   14.00
   4  -2  -2  217.38   12.80
   4  -2  -2  252.97   12.80
   4  -2  -2  211.28   13.30
   4  -2  -2  243.18   13.30
  -4   2   2  228.48   13.20
  -4   2   2  244.48   12.50
  -4   2   2  244.58   13.10
  -4   2   2  240.48   14.10
  -4   2   2  260.97   15.50
   3  -2  -2   32.60    6.10
   3  -2  -2   26.60    5.40
   3  -2  -2   28.10    5.50
   3  -2  -2   34.20    7.30
   3  -2  -2   38.20    6.70
   3  -2  -2   40.30    8.10
  -3   2   2   34.20    6.20
  -3   2   2   39.20    4.70
  -3   2   2   28.90    5.00
  -3   2   2   32.90    7.10
  -3   2   2   35.70    6.10
  -3   2   2   29.60    5.10
   2  -2  -2 1759.82   63.89
   2  -2  -2 1857.01   65.49
   2  -2  -2 1801.92   64.49
   2  -2  -2 1821.32   67.19
   2  -2  -2 1786.62   66.09
   2  -2  -2 2017.80   71.29
   2  -2  -2 1837.22   66.19
  -2   2   2 1764.92   63.89
  -2   2   2 1826.42   63.79
  -2   2   2 1776.42   65.29
  -2   2   2 1793.92   64.49
  -2   2   2 1782.42   65.99
  -2   2   2 1723.73   65.79
  -2   2   2 1812.02   66.29
   1  -2  -2 2347.86   82.69
   1  -2  -2 2287.87   82.79
   1  -2  -2 2196.38   82.79
   1  -2  -2 2352.56   81.29
   1  -2  -2 2327.27   82.19
   1  -2  -2 2283.77   82.59
   1  -2  -2 2339.07   83.29
  -1   2   2 2317.97   83.19
  -1   2   2 2379.46   82.79
  -1   2   2 2270.67   81.29
  -1   2   2 2303.87   82.99
  -1   2   2 2310.87   82.19
  -1   2   2 2383.26   81.29
  -1   2   2 2223.38   82.59
  -1   2   2 2334.77   82.59
  -1   2   2 2258.07   81.09
   0  -2  -2    3.40    3.20
   0  -2  -2    0.10    4.00
   0  -2  -2    2.90    3.30
   0  -2  -2   -1.40    2.90
   0  -2  -2    2.80    4.00
   0  -2  -2    0.00    3.10
   0  -2  -2   -4.90    3.40
   0  -2  -2    0.30    2.80
   0   2   2    0.40    3.70
   0   2   2   -2.30    3.40
   0   2   2    1.50    2.80
   0   2   2    0.30    3.30
   0   2   2   -2.00    2.80
   0   2   2    3.20    3.20
   0   2   2    2.00    4.20
   0   2   2   -0.50    3.10
  -1  -2  -2  884.41   36.00
  -1  -2  -2  926.01   35.60
  -1  -2  -2  906.11   33.80
  -1  -2  -2  925.71   33.30
  -1  -2  -2  961.20   36.70
   1   2   2  928.31   35.00
   1   2   2  921.51   33.20
   1   2   2  862.61   35.10
   1   2   2  913.11   35.30
   1   2   2  913.11   33.70
   1   2   2  871.41   35.30
  -2  -2  -2  455.35   17.40
  -2  -2  -2  465.25   20.60
  -2  -2  -2  433.16   17.60
  -2  -2  -2  460.05   21.60
  -2  -2  -2  451.05   21.30
  -2  -2  -2  453.35   22.40
   2   2   2  390.36   17.50
   2   2   2  457.05   20.70
   2   2   2  462.75   19.90
   2   2   2  453.45   17.40
  -3  -2  -2   39.00    9.10
  -3  -2  -2   40.50    4.60
  -3  -2  -2   35.70    6.70
  -3  -2  -2   46.30    9.80
  -3  -2  -2   44.50    6.50
   3   2   2   31.50    5.40
   3   2   2   52.09    8.60
   3   2   2   47.60    5.80
  -4  -2  -2  480.25   25.10
  -4  -2  -2  504.85   26.00
  -4  -2  -2  438.76   31.80
  -4  -2  -2  456.25   24.50
  -4  -2  -2  460.35   18.40
   4   2   2  450.45   19.80
   4   2   2  496.75   23.90
   4   2   2  488.85   23.10
  -5  -2  -2  591.84   32.10
  -5  -2  -2  657.63   29.70
  -5  -2  -2  632.04   33.80
   5   2   2  600.04   26.50
   5   2   2  704.93   30.20
   5   2   2  672.93   30.70
   5   2   2  539.75   28.20
  -6  -2  -2   63.79   14.20
  -6  -2  -2   87.39   14.30
  -6  -2  -2  104.29   19.70
  -6  -2  -2  110.59   20.50
   6   2   2  111.59   16.80
   6   2   2  134.89   21.90
   6   2   2  100.99   15.40
   6   2   2   80.49   12.30
  -7  -2  -2   20.70   13.30
  -7  -2  -2   47.10   15.60
  -7  -2  -2   37.50   16.50
  -7  -2  -2   36.90   10.00
   7   2   2   36.20   17.80
   7   2   2   34.80   11.80
  -8  -2  -2   28.90   18.70
  -8  -2  -2   -1.80   11.90
  -8  -2  -2   40.40   21.50
   8   2   2   41.20   14.40
   8   2   2  -10.90   24.50
   8   2   2   -2.70   14.70
  -9  -2  -2   -4.70   23.90
  -9  -2  -2   72.39   28.10
  -9  -2  -2  -19.60   19.90
   9   2   2   -1.30   17.20
   9   2   2    1.80   29.50
   9   2   2   19.30   17.60
 -10  -2  -2   66.49   27.80
  10   2   2   -9.70   53.89
  10   2   2  -35.60   25.30
  10   2   2   13.70   24.70
  11  -3  -2   80.59   21.50
  11  -3  -2   43.10   21.50
  11  -3  -2   26.60   32.20
  11  -3  -2   85.99   28.00
 -11   3   2   76.39   16.90
 -11   3   2   91.09   20.20
  10  -3  -2   69.99   28.70
  10  -3  -2   58.29   18.10
  10  -3  -2   81.79   18.20
  10  -3  -2   78.39   24.20
  10  -3  -2   85.39   19.30
 -10   3   2   83.89   13.90
 -10   3   2   62.29   18.10
 -10   3   2   54.59   15.90
 -10   3   2   54.09   13.30
   9  -3  -2   48.90   18.10
   9  -3  -2   38.10   13.20
   9  -3  -2   62.69   15.40
   9  -3  -2   34.80   12.70
   9  -3  -2   45.10   12.00
   9  -3  -2   69.69   19.00
  -9   3   2   26.00   10.30
  -9   3   2   36.30   12.40
  -9   3   2   17.80   12.30
  -9   3   2   44.70   13.80
   8  -3  -2   63.09   11.70
   8  -3  -2   61.39   12.40
   8  -3  -2   58.49   13.80
   8  -3  -2   64.19   15.40
   8  -3  -2   44.10   12.90
  -8   3   2   52.79   11.00
  -8   3   2   68.99   14.40
  -8   3   2   61.39   12.90
  -8   3   2   87.29   14.40
  -8   3   2   59.69    9.70
   7  -3  -2  557.24   29.00
   7  -3  -2  530.15   27.40
   7  -3  -2  553.34   38.30
   7  -3  -2  555.34   32.10
  -7   3   2  564.14   26.40
  -7   3   2  538.15   29.20
  -7   3   2  545.35   26.80
  -7   3   2  570.14   27.60
  -7   3   2  491.55   26.40
   6  -3  -2 1070.29   45.20
   6  -3  -2  953.50   41.90
   6  -3  -2 1037.90   45.10
   6  -3  -2 1077.29   43.40
  -6   3   2  920.21   41.20
  -6   3   2  993.60   40.90
  -6   3   2 1066.79   42.60
  -6   3   2 1065.09   41.60
  -6   3   2 1056.79   44.40
   5  -3  -2  454.75   22.60
   5  -3  -2  508.25   23.60
   5  -3  -2  456.85   22.00
  -5   3   2  487.55   23.80
  -5   3   2  464.95   21.80
  -5   3   2  495.45   22.80
  -5   3   2  457.45   21.10
  -5   3   2  453.95   20.30
   4  -3  -2 1403.56   53.79
   4  -3  -2 1222.08   51.89
   4  -3  -2 1407.56   53.39
   4  -3  -2 1420.06   51.99
  -4   3   2 1373.36   54.09
  -4   3   2 1391.06   51.19
  -4   3   2 1450.85   50.79
  -4   3   2 1464.75   53.69
  -4   3   2 1408.46   52.19
   3  -3  -2 1218.38   46.90
   3  -3  -2 1184.78   45.20
   3  -3  -2 1228.48   47.00
  -3   3   2 1247.98   45.50
  -3   3   2 1218.48   47.40
  -3   3   2 1239.98   46.90
  -3   3   2 1224.38   43.80
  -3   3   2 1205.48   45.40
   2  -3  -2 1231.48   45.50
   2  -3  -2 1259.17   47.00
   2  -3  -2 1224.28   46.60
   2  -3  -2 1217.48   45.60
  -2   3   2 1189.68   46.50
  -2   3   2 1166.38   45.10
  -2   3   2 1265.47   46.90
  -2   3   2 1250.37   45.50
   1  -3  -2  462.55   20.10
   1  -3  -2  477.55   20.10
   1  -3  -2  466.85   20.20
   1  -3  -2  494.35   21.40
   1  -3  -2  445.36   19.90
   1  -3  -2  467.45   19.90
  -1   3   2  478.25   20.20
  -1   3   2  455.55   20.30
  -1   3   2  474.35   20.20
  -1   3   2  496.95   20.40
  -1   3   2  507.85   21.10
  -1   3   2  482.15   18.10
  -1   3   2  492.85   18.00
  -1   3   2  463.75   18.10
   0  -3  -2  704.53   27.40
   0  -3  -2  657.93   27.00
   0  -3  -2  714.23   27.30
   0  -3  -2  692.13   28.70
   0  -3  -2  744.73   27.20
   0  -3  -2  706.73   29.10
   0  -3  -2  682.13   26.80
   0   3   2  683.13   27.00
   0   3   2  695.23   27.90
   0   3   2  704.23   27.20
   0   3   2  716.33   28.30
   0   3   2  676.13   27.20
   0   3   2  696.73   27.20
  -1  -3  -2  349.17   16.30
  -1  -3  -2  364.36   18.20
  -1  -3  -2  333.57   14.90
  -1  -3  -2  336.97   16.70
  -1  -3  -2  333.47   17.90
  -1  -3  -2  344.57   14.50
   1   3   2  352.16   16.50
   1   3   2  327.87   16.40
   1   3   2  333.17   14.80
   1   3   2  286.37   14.00
  -2  -3  -2   10.10    6.30
  -2  -3  -2    9.40    6.00
  -2  -3  -2   12.50    7.40
  -2  -3  -2    9.60    4.30
  -2  -3  -2    4.80    4.90
   2   3   2    6.90    5.20
   2   3   2    6.60    3.90
   2   3   2   11.40    4.60
   2   3   2    8.20    3.00
  -3  -3  -2  270.47   18.30
  -3  -3  -2  275.57   17.60
  -3  -3  -2  246.48   13.60
  -3  -3  -2  290.17   17.30
  -3  -3  -2  272.47   17.50
   3   3   2  264.17   13.20
   3   3   2  271.47   17.50
   3   3   2  271.97   16.30
  -4  -3  -2  255.47   15.30
  -4  -3  -2  277.17   17.60
  -4  -3  -2  289.57   19.70
  -4  -3  -2  276.37   20.60
  -4  -3  -2  298.37   19.80
   4   3   2  277.47   18.20
   4   3   2  311.17   17.80
   4   3   2  272.07   14.90
  -5  -3  -2  120.59   18.30
  -5  -3  -2  120.59   17.40
  -5  -3  -2  100.59   13.70
   5   3   2  120.49   15.40
   5   3   2   87.39   14.70
   5   3   2  104.19   12.90
  -6  -3  -2  575.24   37.20
  -6  -3  -2  611.04   30.20
  -6  -3  -2  602.14   35.70
  -6  -3  -2  670.33   36.30
   6   3   2  553.04   32.60
   6   3   2  605.54   32.60
  -7  -3  -2   65.19   19.40
  -7  -3  -2   34.10   11.40
  -7  -3  -2   72.29   17.30
   7   3   2   83.29   28.70
   7   3   2   32.80   13.00
   7   3   2   38.60   15.00
  -8  -3  -2  -22.10   17.20
  -8  -3  -2    0.80   14.70
  -8  -3  -2   22.80   23.50
  -8  -3  -2  -27.60   20.90
   8   3   2    4.30   27.50
   8   3   2   14.40   15.60
   8   3   2   -8.10   15.80
  -9  -3  -2   47.50   26.30
  -9  -3  -2   58.89   30.30
   9   3   2   -3.00   18.20
   9   3   2  -14.70   34.00
   9   3   2    1.20   17.60
  11  -4  -2  160.08   31.90
  11  -4  -2  159.28   33.40
 -11   4   2  191.08   35.90
 -11   4   2  128.09   25.00
  10  -4  -2   55.79   16.30
  10  -4  -2   26.70   15.80
  10  -4  -2   16.70   24.30
  10  -4  -2  109.99   31.40
 -10   4   2   51.69   17.70
   9  -4  -2   40.40   13.70
   9  -4  -2   40.90   12.30
   9  -4  -2   40.20   15.10
   9  -4  -2   52.39   18.10
   9  -4  -2   42.90   18.00
   9  -4  -2   59.69   16.00
  -9   4   2   30.60   11.50
  -9   4   2   43.70   10.70
   8  -4  -2   11.00   13.20
   8  -4  -2   -2.50   10.60
   8  -4  -2    0.10   12.70
   8  -4  -2   11.70    9.40
   8  -4  -2    2.60   14.10
  -8   4   2   12.00   10.40
  -8   4   2   13.20    8.90
  -8   4   2    1.70    8.10
  -8   4   2   12.80    8.20
  -8   4   2    5.80    9.80
   7  -4  -2   50.99   12.00
   7  -4  -2   26.90   22.00
   7  -4  -2   18.90    8.10
   7  -4  -2   44.00   11.00
  -7   4   2   25.30    7.60
  -7   4   2   27.30    7.00
  -7   4   2   31.50    7.30
  -7   4   2   40.90    9.70
   6  -4  -2   64.89   13.90
   6  -4  -2   59.59   13.20
   6  -4  -2   74.59   12.10
   6  -4  -2   73.19   13.50
  -6   4   2   71.39    9.40
  -6   4   2   79.49    9.60
  -6   4   2   83.49   13.10
  -6   4   2   51.99   10.70
  -6   4   2   59.89    8.80
   5  -4  -2  287.77   15.70
   5  -4  -2  282.57   17.00
   5  -4  -2  277.37   16.60
   5  -4  -2  287.67   17.60
  -5   4   2  296.17   17.00
  -5   4   2  271.57   13.60
  -5   4   2  308.67   17.80
  -5   4   2  288.27   17.20
  -5   4   2  263.37   14.00
  -5   4   2  277.77   15.40
   4  -4  -2  777.42   32.60
   4  -4  -2  833.42   34.60
   4  -4  -2  825.82   37.00
   4  -4  -2  820.22   30.70
  -4   4   2  846.52   35.80
  -4   4   2  858.41   35.60
  -4   4   2  796.12   30.20
  -4   4   2  791.32   32.00
  -4   4   2  755.22   34.90
   3  -4  -2 1270.67   49.80
   3  -4  -2 1316.97   50.29
   3  -4  -2 1264.07   48.50
  -3   4   2 1340.47   50.69
  -3   4   2 1260.37   49.60
  -3   4   2 1255.77   48.60
  -3   4   2 1290.47   47.80
   2  -4  -2    5.60    4.80
   2  -4  -2    8.70    5.10
   2  -4  -2   10.00    5.70
  -2   4   2   11.60    4.40
  -2   4   2    8.10    5.10
  -2   4   2   12.00    4.90
   1  -4  -2  328.57   16.20
   1  -4  -2  387.36   18.40
   1  -4  -2  341.87   14.00
   1  -4  -2  324.97   17.20
  -1   4   2  336.47   13.90
  -1   4   2  348.77   16.90
  -1   4   2  330.17   16.20
  -1   4   2  343.87   17.50
  -1   4   2  337.07   14.20
   0  -4  -2   -0.60    3.70
   0  -4  -2    5.00    6.00
   0  -4  -2   -5.10    5.00
   0  -4  -2    2.20    3.80
   0  -4  -2    1.90    4.30
   0  -4  -2    5.90    4.00
   0   4   2    3.10    4.60
   0   4   2    1.60    4.50
   0   4   2    2.70    4.40
   0   4   2    8.00    4.00
   0   4   2    3.70    3.90
  -1  -4  -2  420.76   22.00
  -1  -4  -2  408.36   19.20
  -1  -4  -2  415.66   17.80
  -1  -4  -2  474.85   20.60
  -1  -4  -2  417.96   20.70
  -1  -4  -2  452.45   22.10
  -1  -4  -2  431.46   17.70
   1   4   2  427.16   20.50
   1   4   2  438.76   19.30
   1   4   2  439.66   20.50
  -2  -4  -2  305.17   18.60
  -2  -4  -2  267.97   11.70
  -2  -4  -2  271.67   14.60
  -2  -4  -2  253.27   16.80
  -2  -4  -2  265.27   16.70
  -2  -4  -2  262.07   17.60
  -2  -4  -2  241.08   11.20
   2   4   2  258.37   13.90
   2   4   2  285.57   15.60
   2   4   2  296.07   16.20
  -3  -4  -2  587.04   27.30
  -3  -4  -2  525.65   25.90
  -3  -4  -2  578.24   27.80
  -3  -4  -2  568.34   28.80
  -3  -4  -2  537.25   27.50
   3   4   2  589.34   26.90
   3   4   2  567.14   26.70
   3   4   2  528.35   23.80
  -4  -4  -2  161.08   17.90
  -4  -4  -2  185.78   18.10
  -4  -4  -2  173.08   15.00
  -4  -4  -2  160.08   18.80
   4   4   2  171.88   13.50
   4   4   2  160.08   15.70
   4   4   2  177.78   15.80
  -5  -4  -2  226.18   18.80
  -5  -4  -2  238.48   22.60
  -5  -4  -2  222.08   23.10
  -5  -4  -2  246.58   23.70
   5   4   2  215.88   19.40
   5   4   2  214.58   16.80
   5   4   2  230.18   20.00
  -6  -4  -2  333.77   29.50
  -6  -4  -2  265.17   29.90
  -6  -4  -2  299.37   22.10
  -6  -4  -2  316.07   29.60
   6   4   2  310.87   25.30
   6   4   2  272.57   23.40
  -7  -4  -2   82.09   21.80
  -7  -4  -2   50.49   17.80
  -7  -4  -2   51.99   12.90
  -7  -4  -2   74.49   22.40
   7   4   2   58.89   15.30
   7   4   2   58.69   23.40
  -8  -4  -2   54.29   25.00
  -8  -4  -2  -15.50   24.50
   8   4   2  -17.20   16.10
   8   4   2    7.90   16.90
   8   4   2  -39.60   30.20
  -9  -4  -2   96.69   34.80
  -9  -4  -2   -1.00   26.00
  -9  -4  -2  -17.10   27.60
   9   4   2    7.20   20.60
   9   4   2   -6.30   20.30
  11  -5  -2   64.39   28.00
  11  -5  -2   68.39   22.70
  11  -5  -2   45.00   20.30
  11  -5  -2   92.99   25.20
 -11   5   2   72.99   17.00
  10  -5  -2   68.39   20.50
  10  -5  -2   88.69   17.80
  10  -5  -2  105.39   25.10
  10  -5  -2   85.69   17.30
 -10   5   2   95.59   20.10
 -10   5   2   89.09   20.40
 -10   5   2   78.09   13.90
   9  -5  -2   -2.90   11.70
   9  -5  -2    0.70   17.90
   9  -5  -2   -1.70   18.40
   9  -5  -2   12.50   15.40
   9  -5  -2   38.60   15.20
   9  -5  -2    5.60   16.00
  -9   5   2   10.70   11.00
  -9   5   2   14.30   13.50
  -9   5   2   11.40   10.30
  -9   5   2   -7.30   11.20
   8  -5  -2   53.09   15.00
   8  -5  -2   66.09   13.40
   8  -5  -2   60.69   12.50
   8  -5  -2   62.19   14.70
  -8   5   2   49.70    9.50
  -8   5   2   60.59   14.60
  -8   5   2   81.69   19.00
  -8   5   2   40.60   10.20
   7  -5  -2  161.88   16.70
   7  -5  -2  184.58   19.60
   7  -5  -2  178.18   20.70
   7  -5  -2  166.78   17.70
  -7   5   2  149.29   18.40
  -7   5   2  153.68   13.70
  -7   5   2  116.59   13.70
  -7   5   2  128.69   15.80
   6  -5  -2   17.30    9.00
   6  -5  -2   15.00    7.00
   6  -5  -2   -1.90    8.90
   6  -5  -2    5.40    6.50
   6  -5  -2    2.70    8.20
  -6   5   2   14.40    7.90
  -6   5   2    6.70    6.10
  -6   5   2   12.90    7.00
  -6   5   2    9.40    5.10
  -6   5   2   18.30    7.10
   5  -5  -2  704.43   31.90
   5  -5  -2  717.93   31.90
   5  -5  -2  625.84   29.80
  -5   5   2  621.54   28.20
  -5   5   2  685.13   30.80
  -5   5   2  716.43   30.80
  -5   5   2  680.53   31.70
   4  -5  -2 1334.47   51.99
   4  -5  -2 1352.56   53.39
   4  -5  -2 1381.96   53.59
  -4   5   2 1389.26   54.19
  -4   5   2 1244.18   50.19
  -4   5   2 1376.76   53.09
  -4   5   2 1343.77   52.79
   3  -5  -2    4.00    6.20
   3  -5  -2   -1.60    5.50
  -3   5   2    8.70    8.30
  -3   5   2    0.10    4.10
  -3   5   2   -8.20    7.70
   2  -5  -2   43.60   10.40
   2  -5  -2   59.49   12.20
   2  -5  -2   47.80    8.90
  -2   5   2   36.40    6.70
  -2   5   2   50.49    7.90
  -2   5   2   42.40    9.70
   1  -5  -2   90.69    7.10
   1  -5  -2   71.09   10.90
   1  -5  -2   89.29    9.00
   1  -5  -2   76.99    7.00
  -1   5   2   89.79   13.60
  -1   5   2   72.29    9.10
  -1   5   2   71.89    6.40
  -1   5   2   86.29   10.00
  -1   5   2   76.99    6.60
   0  -5  -2   61.39    8.60
   0  -5  -2   74.59    8.30
   0  -5  -2   74.59   11.70
   0  -5  -2   78.49    9.30
   0  -5  -2   68.99   13.10
   0   5   2   78.39    9.20
   0   5   2   84.89    9.80
   0   5   2   72.19   10.20
  -1  -5  -2   55.29   10.70
  -1  -5  -2   71.09    7.20
  -1  -5  -2   62.99   11.10
  -1  -5  -2   83.99   11.20
  -1  -5  -2   70.79    7.20
  -1  -5  -2   74.49   10.80
   1   5   2   77.99   10.00
   1   5   2   72.09   10.10
  -2  -5  -2  709.33   32.90
  -2  -5  -2  627.94   25.70
  -2  -5  -2  719.43   31.20
  -2  -5  -2  659.23   31.00
  -2  -5  -2  707.13   32.20
   2   5   2  728.03   30.80
   2   5   2  630.04   28.60
   2   5   2  716.53   31.10
  -3  -5  -2  646.94   31.80
  -3  -5  -2  628.84   32.10
  -3  -5  -2  666.93   31.30
  -3  -5  -2  654.83   33.60
   3   5   2  661.23   30.20
   3   5   2  649.74   30.90
   3   5   2  583.44   27.80
  -4  -5  -2   56.49   12.30
  -4  -5  -2   25.70   12.60
   4   5   2   40.80    9.40
   4   5   2   35.80    8.50
   4   5   2   38.80    9.30
  -5  -5  -2  433.06   32.60
  -5  -5  -2  422.46   25.70
  -5  -5  -2  480.05   31.10
  -5  -5  -2  441.16   30.50
   5   5   2  421.06   26.50
   5   5   2  419.36   27.80
  -6  -5  -2  154.88   34.10
  -6  -5  -2  128.39   30.30
  -6  -5  -2  109.69   20.20
  -6  -5  -2  164.28   29.50
   6   5   2   87.99   16.00
   6   5   2  141.59   20.00
  -7  -5  -2    8.30   20.10
  -7  -5  -2   34.10   22.70
  -7  -5  -2   40.10   15.40
   7   5   2   10.50   15.10
   7   5   2   74.69   27.60
  -8  -5  -2   24.80   28.80
  -8  -5  -2  -10.50   28.30
   8   5   2   -9.00   18.30
   8   5   2    4.50   17.20
  11  -6  -2   -4.50   27.60
  11  -6  -2  -10.60   19.00
  11  -6  -2   51.29   24.80
 -11   6   2    0.70   16.10
  10  -6  -2   29.50   17.70
  10  -6  -2   15.10   16.90
  10  -6  -2  -11.80   19.20
 -10   6   2   27.20   19.40
 -10   6   2   -3.10   13.00
 -10   6   2   21.00   12.60
   9  -6  -2    2.60   18.30
   9  -6  -2   -4.00   26.30
   9  -6  -2   22.00   21.70
   9  -6  -2    0.90   12.80
  -9   6   2  -16.70    9.80
  -9   6   2   -0.10   13.20
  -9   6   2   16.00   10.60
   8  -6  -2  162.28   20.40
   8  -6  -2  205.48   24.40
   8  -6  -2  192.58   22.40
  -8   6   2  139.09   22.40
  -8   6   2  151.68   18.70
  -8   6   2  171.88   16.50
   7  -6  -2  488.85   27.90
   7  -6  -2  439.66   28.00
   7  -6  -2  559.44   31.80
   7  -6  -2  555.04   30.50
  -7   6   2  516.05   24.90
  -7   6   2  563.34   31.20
  -7   6   2  539.55   28.30
   6  -6  -2  131.59   16.90
   6  -6  -2  107.29   15.50
   6  -6  -2  124.69   28.60
  -6   6   2  106.69   15.30
  -6   6   2  118.49   14.50
  -6   6   2  121.59   14.60
   5  -6  -2  279.97   18.60
   5  -6  -2  262.97   18.50
   5  -6  -2  262.17   18.60
  -5   6   2  237.08   14.90
  -5   6   2  260.67   18.60
  -5   6   2  272.97   17.50
  -5   6   2  240.08   17.50
   4  -6  -2  609.24   28.70
   4  -6  -2  598.74   28.80
   4  -6  -2  588.54   27.90
  -4   6   2  575.64   27.30
  -4   6   2  561.24   27.70
  -4   6   2  611.44   29.10
  -4   6   2  555.24   24.40
   3  -6  -2  127.09   12.80
   3  -6  -2  106.09   13.90
   3  -6  -2  124.49   13.30
  -3   6   2  127.89   10.20
  -3   6   2  115.19   12.00
  -3   6   2  122.59   12.50
   2  -6  -2    5.90    8.20
   2  -6  -2    0.80    5.20
  -2   6   2    3.90    5.40
  -2   6   2    6.00    5.60
  -2   6   2   -1.30    5.20
   1  -6  -2   -2.10    5.20
   1  -6  -2   -2.60    4.40
   1  -6  -2    1.20    4.80
   1  -6  -2    0.00    5.10
  -1   6   2   -1.90    4.40
  -1   6   2   -3.50    6.20
  -1   6   2    1.90    5.50
   0  -6  -2  536.95   25.90
   0  -6  -2  540.05   26.40
   0  -6  -2  495.65   23.60
   0  -6  -2  495.05   22.50
   0  -6  -2  488.45   22.80
   0   6   2  509.35   24.80
   0   6   2  508.25   24.10
   0   6   2  539.35   25.30
  -1  -6  -2  209.18   16.00
  -1  -6  -2  172.28   15.60
  -1  -6  -2  169.28   11.60
  -1  -6  -2  209.98   16.60
  -1  -6  -2  194.58   15.50
   1   6   2  221.48   16.20
   1   6   2  205.38   14.20
   1   6   2  207.88   15.70
  -2  -6  -2  517.15   27.60
  -2  -6  -2  532.35   27.70
  -2  -6  -2  548.35   29.10
  -2  -6  -2  551.34   27.40
   2   6   2  477.05   25.60
   2   6   2  548.75   27.00
   2   6   2  540.45   26.10
  -3  -6  -2   47.80   13.30
  -3  -6  -2   38.80    9.50
  -3  -6  -2   44.20   11.60
   3   6   2   49.90    9.50
   3   6   2   48.80   10.00
   3   6   2   44.10    9.80
  -4  -6  -2   19.20   13.70
  -4  -6  -2   27.80   13.40
  -4  -6  -2   33.10   12.00
  -4  -6  -2   29.50   10.10
   4   6   2   16.90   10.40
   4   6   2   28.90    9.80
   4   6   2   24.00    9.90
  -5  -6  -2   16.20   30.50
  -5  -6  -2    3.30   14.40
  -5  -6  -2    4.30   15.30
  -5  -6  -2    7.90   10.90
   5   6   2    8.60   10.70
   5   6   2    8.60   11.20
  -6  -6  -2  -19.10   19.90
  -6  -6  -2    3.20   13.50
  -6  -6  -2   13.60   17.60
  -6  -6  -2   15.40   20.60
   6   6   2    4.80   13.20
   6   6   2   12.60   13.10
  -7  -6  -2   33.90   23.50
  -7  -6  -2   43.90   26.60
   7   6   2   38.40   16.70
   7   6   2   87.59   30.70
   7   6   2   44.20   17.80
  -8  -6  -2  -19.50   31.70
  -8  -6  -2  -26.60   28.00
  -8  -6  -2   55.99   33.00
   8   6   2    8.50   21.10
   8   6   2   13.20   21.90
   8   6   2   -5.10   38.40
  11  -7  -2  -21.70   22.50
  11  -7  -2  -11.80   20.70
  11  -7  -2   38.80   25.60
  11  -7  -2   10.30   27.70
 -11   7   2   57.09   25.40
  10  -7  -2    2.30   20.40
  10  -7  -2   22.90   18.10
  10  -7  -2   27.30   25.50
 -10   7   2   15.70   18.00
 -10   7   2   34.00   13.90
   9  -7  -2   94.79   23.50
   9  -7  -2  115.49   21.50
  -9   7   2  117.19   26.20
   8  -7  -2  268.37   27.00
   8  -7  -2  282.97   24.80
  -8   7   2  232.48   18.10
  -8   7   2  204.28   26.50
  -8   7   2  189.98   22.30
   7  -7  -2   61.49   13.20
   7  -7  -2   44.70   11.80
   7  -7  -2   63.19   13.80
  -7   7   2   52.99   10.30
  -7   7   2   80.49   18.40
  -7   7   2   60.89   12.20
   6  -7  -2  431.96   24.70
   6  -7  -2  392.86   25.30
   6  -7  -2  407.46   25.30
  -6   7   2  375.86   23.30
  -6   7   2  389.86   25.00
  -6   7   2  393.36   23.80
  -6   7   2  335.27   23.20
   5  -7  -2   23.80    9.00
   5  -7  -2   26.50    8.90
   5  -7  -2   27.40    8.20
  -5   7   2   15.60    7.30
  -5   7   2   17.00    8.10
  -5   7   2   22.80    6.50
  -5   7   2    5.20    8.20
   4  -7  -2  102.99   14.00
   4  -7  -2   63.19   13.00
   4  -7  -2   84.79   14.20
  -4   7   2   75.99   10.10
  -4   7   2   78.19   13.50
  -4   7   2   75.69   13.10
   3  -7  -2  328.67   20.20
   3  -7  -2  336.17   21.00
   3  -7  -2  329.47   19.80
  -3   7   2  313.97   19.90
  -3   7   2  323.17   17.10
  -3   7   2  322.37   20.40
   2  -7  -2   87.99   12.60
   2  -7  -2   97.59   13.10
   2  -7  -2   66.99   12.10
  -2   7   2   69.39   11.10
  -2   7   2   77.79   13.40
  -2   7   2   79.29   12.30
   1  -7  -2  699.43   32.20
   1  -7  -2  655.83   27.80
   1  -7  -2  615.34   31.50
   1  -7  -2  710.03   32.50
   1  -7  -2  615.94   27.80
  -1   7   2  724.13   32.00
  -1   7   2  625.34   29.10
  -1   7   2  746.53   31.40
  -1   7   2  654.83   27.40
   0  -7  -2  169.58   13.10
   0  -7  -2  202.78   16.90
   0  -7  -2  195.98   14.80
   0  -7  -2  162.68   15.20
   0  -7  -2  208.08   18.20
   0   7   2  184.78   16.40
   0   7   2  212.28   14.20
   0   7   2  209.48   15.90
  -1  -7  -2  654.83   31.10
  -1  -7  -2  593.64   27.40
  -1  -7  -2  673.33   33.60
  -1  -7  -2  674.23   32.60
  -1  -7  -2  646.34   31.30
   1   7   2  697.03   30.50
   1   7   2  698.43   31.00
   1   7   2  694.63   32.80
  -2  -7  -2   70.99   15.10
  -2  -7  -2   71.99   12.20
  -2  -7  -2   74.09   14.90
  -2  -7  -2  104.79   16.50
   2   7   2   71.09   12.70
   2   7   2   65.49   10.70
   2   7   2   73.59   16.60
  -3  -7  -2  434.96   30.80
  -3  -7  -2  415.16   28.50
  -3  -7  -2  386.16   25.60
   3   7   2  413.96   26.20
   3   7   2  392.36   28.40
   3   7   2  413.46   24.50
  -4  -7  -2  664.23   40.20
  -4  -7  -2  582.84   33.30
  -4  -7  -2  627.24   39.10
  -4  -7  -2  694.73   42.00
   4   7   2  644.64   34.10
   4   7   2  582.64   35.20
  -5  -7  -2  -16.90   16.80
  -5  -7  -2   15.60   20.60
  -5  -7  -2   35.00   24.20
  -5  -7  -2    5.90   12.60
   5   7   2    5.40   12.70
   5   7   2  -11.70   12.90
  -6  -7  -2   11.60   24.00
  -6  -7  -2    3.40   21.30
  -6  -7  -2  -13.10   22.30
   6   7   2   15.50   16.60
   6   7   2   10.20   15.90
   6   7   2    5.70   26.30
  -7  -7  -2   44.90   30.80
   7   7   2   24.80   21.00
   7   7   2   71.29   21.10
  11  -8  -2   35.00   23.20
  11  -8  -2   69.89   28.00
 -11   8   2    6.70   18.40
 -11   8   2   72.49   25.10
  10  -8  -2   55.69   27.60
  10  -8  -2    5.10   18.30
  10  -8  -2  -23.80   21.20
 -10   8   2   26.70   19.60
 -10   8   2   -3.00   14.00
   9  -8  -2  169.68   29.20
  -9   8   2  124.79   15.80
  -9   8   2  148.29   30.00
   8  -8  -2  157.48   26.30
   8  -8  -2  118.29   26.40
   8  -8  -2  141.49   25.60
  -8   8   2  109.79   21.00
  -8   8   2  138.69   26.60
   7  -8  -2  139.49   22.60
   7  -8  -2  126.29   20.70
   7  -8  -2  130.09   20.40
  -7   8   2   95.09   20.80
  -7   8   2  124.69   14.50
  -7   8   2  104.29   19.90
   6  -8  -2   83.19   14.60
   6  -8  -2   90.09   18.50
   6  -8  -2  111.89   18.30
  -6   8   2   58.59   12.00
  -6   8   2  101.79   15.90
  -6   8   2   80.99   13.80
   5  -8  -2  226.68   20.60
   5  -8  -2  261.47   20.70
   5  -8  -2  192.98   19.80
  -5   8   2  222.78   15.50
  -5   8   2  261.07   20.10
  -5   8   2  208.38   20.70
   4  -8  -2    4.20   10.00
   4  -8  -2  -10.60    7.60
   4  -8  -2   10.60    8.80
  -4   8   2    9.60    8.80
  -4   8   2    4.90    7.00
  -4   8   2   -1.20    6.20
   3  -8  -2   45.90    9.90
   3  -8  -2   21.10    8.20
   3  -8  -2   39.50   11.00
  -3   8   2   23.10    7.60
  -3   8   2   36.40    9.70
  -3   8   2   33.60    8.60
   2  -8  -2  606.44   29.20
   2  -8  -2  617.34   31.50
   2  -8  -2  614.24   31.10
  -2   8   2  581.64   28.10
  -2   8   2  631.14   31.00
  -2   8   2  596.74   31.00
   1  -8  -2  338.37   22.70
   1  -8  -2  342.97   23.70
   1  -8  -2  397.36   20.20
   1  -8  -2  305.87   18.80
   1  -8  -2  280.57   18.00
  -1   8   2  354.06   18.70
  -1   8   2  339.57   21.70
  -1   8   2  347.47   22.80
   0  -8  -2  123.29   18.50
   0  -8  -2  105.39   14.90
   0  -8  -2  101.89   13.30
   0  -8  -2  125.59   17.10
   0  -8  -2  114.59   15.70
   0   8   2   83.69   15.50
   0   8   2  106.99   12.90
   0   8   2  146.39   16.50
  -1  -8  -2  193.28   14.40
  -1  -8  -2  234.78   20.20
  -1  -8  -2  230.68   20.70
  -1  -8  -2  246.18   19.50
  -1  -8  -2  276.57   23.50
   1   8   2  228.88   17.10
   1   8   2  198.48   19.40
   1   8   2  248.18   21.00
  -2  -8  -2  170.08   19.60
  -2  -8  -2  145.79   21.80
  -2  -8  -2  205.38   26.40
  -2  -8  -2  167.88   23.50
   2   8   2  181.08   19.50
   2   8   2  173.88   17.60
   2   8   2  226.38   21.40
  -3  -8  -2  408.06   31.00
  -3  -8  -2  422.16   32.40
  -3  -8  -2  433.66   34.60
  -3  -8  -2  349.57   26.60
   3   8   2  435.86   29.40
   3   8   2  380.26   25.80
   3   8   2  420.26   27.10
  -4  -8  -2   12.10   12.50
  -4  -8  -2   35.90   17.70
  -4  -8  -2   -3.50   16.60
  -4  -8  -2   27.90   22.50
   4   8   2   16.30   13.00
   4   8   2   12.60   16.00
  -5  -8  -2    1.90   25.30
  -5  -8  -2  -27.90   20.60
  -5  -8  -2   -0.90   21.60
  -5  -8  -2   13.50   15.10
   5   8   2   -2.40   14.40
   5   8   2    1.30   15.30
  -6  -8  -2   25.90   27.70
  -6  -8  -2   46.20   29.20
  -6  -8  -2   48.20   27.50
   6   8   2   -7.90   17.40
   6   8   2   53.49   30.80
  -7  -8  -2   36.40   38.00
   7   8   2  -23.40   25.00
  10  -9  -2   17.20   24.60
  10  -9  -2   42.60   20.60
  10  -9  -2   59.99   30.20
 -10   9   2   63.19   15.90
 -10   9   2   83.59   22.90
   9  -9  -2   93.79   21.70
   9  -9  -2   60.39   19.50
  -9   9   2   81.59   21.20
  -9   9   2   72.79   15.50
   8  -9  -2   70.19   16.00
   8  -9  -2   79.59   19.20
  -8   9   2   55.49   14.60
  -8   9   2   93.29   18.70
   7  -9  -2   86.89   16.70
   7  -9  -2   73.89   16.60
  -7   9   2   95.09   21.40
  -7   9   2  118.49   21.40
   6  -9  -2  112.49   21.10
   6  -9  -2  159.78   22.20
   6  -9  -2   91.99   21.20
  -6   9   2  125.19   18.90
  -6   9   2  122.19   20.70
   5  -9  -2   54.89   13.80
   5  -9  -2   25.70   10.80
   5  -9  -2   43.70   13.10
  -5   9   2   21.60   11.50
  -5   9   2   30.60   10.30
  -5   9   2   34.00    8.10
   4  -9  -2  319.97   23.90
   4  -9  -2  333.07   24.20
   4  -9  -2  336.47   24.70
  -4   9   2  313.17   22.80
  -4   9   2  310.77   24.30
  -4   9   2  285.77   18.20
   3  -9  -2   25.50   10.50
   3  -9  -2   26.70   12.30
   3  -9  -2   28.10    9.20
  -3   9   2   32.20    8.70
  -3   9   2   44.80   10.40
  -3   9   2   38.40   10.80
   2  -9  -2  157.48   17.80
   2  -9  -2  180.98   21.10
   2  -9  -2  152.18   17.10
  -2   9   2  137.09   18.30
  -2   9   2  177.08   19.90
  -2   9   2  146.29   14.40
   1  -9  -2   22.50   10.10
   1  -9  -2   40.70   12.30
   1  -9  -2   34.20    9.20
   1  -9  -2   22.20    9.50
  -1   9   2   42.40    7.90
  -1   9   2   29.70   10.10
  -1   9   2   21.70    9.70
  -1   9   2   32.40   11.40
   0  -9  -2   65.79   10.10
   0  -9  -2   51.69   11.10
   0  -9  -2   46.90   14.20
   0  -9  -2   42.50   11.30
   0   9   2   62.19   12.60
   0   9   2   39.20   10.70
   0   9   2   49.50    9.40
  -1  -9  -2  104.79   21.10
  -1  -9  -2   84.89   19.10
  -1  -9  -2  109.89   18.40
   1   9   2  107.09   19.70
   1   9   2   91.49   18.70
   1   9   2   67.59   11.10
  -2  -9  -2  374.66   52.39
  -2  -9  -2  312.47   50.79
  -2  -9  -2  355.06   28.50
  -2  -9  -2  281.27   24.60
   2   9   2  368.26   23.40
   2   9   2  312.97   26.30
  -3  -9  -2   27.80   17.80
  -3  -9  -2   14.00   21.00
  -3  -9  -2    5.70   16.70
  -3  -9  -2    7.00   12.40
   3   9   2   -2.70   13.60
   3   9   2   24.90   12.40
  -4  -9  -2   23.70   15.00
  -4  -9  -2    6.30   20.80
  -4  -9  -2   37.40   22.70
  -4  -9  -2   23.90   27.10
   4   9   2   16.80   15.80
  -5  -9  -2   13.60   26.70
  -5  -9  -2   65.09   28.50
  -5  -9  -2   -7.10   29.70
   5   9   2   -1.80   18.40
   5   9   2   49.40   28.80
   5   9   2    9.80   17.70
  -6  -9  -2   10.40   34.40
  -6  -9  -2  -52.49   52.49
   6   9   2    3.00   21.50
   6   9   2   23.10   21.30
   6   9   2   57.89   35.70
  10 -10  -2  107.39   28.50
 -10  10   2   31.20   26.00
 -10  10   2   76.59   18.00
   9 -10  -2  205.98   39.10
  -9  10   2  296.17   32.40
  -9  10   2  269.37   40.80
  -8  10   2  157.08   26.50
  -8  10   2  189.58   30.80
   7 -10  -2  121.79   26.90
   7 -10  -2  149.88   28.20
   7 -10  -2  139.39   27.20
  -7  10   2  176.08   24.80
   6 -10  -2  123.89   24.70
   6 -10  -2  110.89   23.50
   6 -10  -2  122.89   22.40
  -6  10   2  117.99   22.70
  -6  10   2  114.19   20.60
   5 -10  -2   -4.70   11.80
   5 -10  -2  -13.10   13.80
   5 -10  -2    1.50   12.20
  -5  10   2  -18.20   12.30
  -5  10   2   -3.20   10.30
   4 -10  -2   14.90   12.40
   4 -10  -2   39.40   15.30
   4 -10  -2   19.90   10.80
  -4  10   2   19.50   10.90
  -4  10   2   30.70   12.50
   3 -10  -2  143.29   21.90
   3 -10  -2   92.69   19.30
   3 -10  -2  107.89   19.00
  -3  10   2  120.99   19.70
  -3  10   2  147.69   20.90
  -3  10   2  106.59   13.40
   2 -10  -2   42.50   12.20
   2 -10  -2   62.89   15.50
   2 -10  -2   48.70   11.10
  -2  10   2   74.99   14.20
  -2  10   2   48.80   12.30
   1 -10  -2  236.58   22.70
   1 -10  -2  284.07   26.60
   1 -10  -2  215.88   20.50
  -1  10   2  203.98   18.70
  -1  10   2  238.78   24.90
  -1  10   2  247.48   24.50
   0 -10  -2   36.80   11.70
   0 -10  -2   42.60   16.70
   0  10   2   48.20   21.90
   0  10   2   50.79   14.10
  -1 -10  -2   66.29   13.20
  -1 -10  -2   79.89   18.10
  -1 -10  -2  139.69   33.10
   1  10   2   71.69   15.80
   1  10   2   83.39   13.60
   1  10   2  104.79   23.60
  -2 -10  -2  -15.30   13.20
  -2 -10  -2   -3.00   17.00
  -2 -10  -2   21.10   22.10
  -2 -10  -2    6.40   17.90
   2  10   2  -15.00   13.80
   2  10   2   -7.40   12.30
  -3 -10  -2   37.80   20.60
  -3 -10  -2   11.50   26.20
  -3 -10  -2   15.00   23.90
   3  10   2   27.80   17.30
   3  10   2  -11.00   13.20
  -4 -10  -2  -38.20   25.00
  -4 -10  -2    1.80   27.20
  -4 -10  -2   20.50   33.90
  -4 -10  -2  -10.00   17.70
   4  10   2   33.80   17.20
   4  10   2   37.10   27.20
   4  10   2  -10.50   18.10
  -5 -10  -2   16.10   33.10
  -5 -10  -2  -31.50   40.10
   5  10   2   48.20   24.40
   5  10   2   24.70   33.10
   5  10   2   27.70   21.10
   9 -11  -2  -15.40   20.20
   9 -11  -2   28.20   25.40
  -9  11   2   69.79   26.10
  -9  11   2  -13.70   18.10
   8 -11  -2   64.19   19.30
   8 -11  -2   94.19   23.10
  -8  11   2  152.18   33.50
  -8  11   2  102.99   18.20
   7 -11  -2  -11.70   14.80
   7 -11  -2    9.10   26.60
   7 -11  -2   22.40   19.40
  -7  11   2   40.20   13.70
  -7  11   2   19.60   16.50
   6 -11  -2    4.60   16.70
   6 -11  -2    7.40   13.90
   6 -11  -2   10.70   18.00
  -6  11   2   23.00   15.70
   5 -11  -2   33.40   17.80
   5 -11  -2    8.60   14.40
   5 -11  -2   23.90   13.20
  -5  11   2    1.00   14.90
  -5  11   2   26.30   12.50
   4 -11  -2  123.09   22.40
   4 -11  -2  121.49   24.40
   4 -11  -2  104.59   22.70
  -4  11   2  122.69   25.30
  -4  11   2   86.19   15.00
   3 -11  -2   57.79   13.70
   3 -11  -2   57.99   13.30
   3 -11  -2   62.09   18.10
  -3  11   2   60.09   18.90
  -3  11   2   59.49   14.80
   2 -11  -2  168.58   28.60
   2 -11  -2  187.08   23.20
   2 -11  -2  197.08   23.10
  -2  11   2  193.18   26.50
  -2  11   2  145.89   23.40
   1 -11  -2  244.38   22.90
   1 -11  -2  249.78   25.60
  -1  11   2  209.98   28.90
  -1  11   2  253.67   27.20
   0 -11  -2   57.59   14.20
   0  11   2   76.89   17.70
   0  11   2   85.09   13.20
   0  11   2   65.29   16.40
  -1 -11  -2   78.19   26.10
  -1 -11  -2   23.10   13.70
   1  11   2   36.00   17.60
   1  11   2    9.10   15.10
   1  11   2   26.20   13.70
  -2 -11  -2   74.89   26.10
  -3 -11  -2   17.10   32.60
  -3 -11  -2  -18.80   18.50
   3  11   2   -8.40   18.70
   3  11   2   22.00   18.80
  -4 -11  -2   61.49   52.99
   4  11   2   34.90   34.50
   4  11   2   17.40   21.10
  -9  12   2  253.97   41.00
   8 -12  -2   90.29   25.50
   8 -12  -2   73.39   21.30
  -8  12   2   99.79   25.10
  -8  12   2   87.19   20.10
   7 -12  -2   91.89   23.90
   7 -12  -2   44.40   19.10
  -7  12   2   81.79   17.00
  -7  12   2   49.70   18.80
   6 -12  -2   30.30   18.40
   6 -12  -2  -14.70   16.50
   6 -12  -2    3.70   27.50
  -6  12   2    0.00   17.90
  -6  12   2   20.70   15.50
   5 -12  -2   14.40   16.30
   5 -12  -2    1.50   30.40
   5 -12  -2   31.40   15.20
  -5  12   2  -23.50   13.50
   4 -12  -2   66.59   24.10
   4 -12  -2   52.69   15.60
   4 -12  -2   50.89   15.50
  -4  12   2   63.29   19.30
   3 -12  -2   68.29   22.50
   3 -12  -2  109.59   24.50
  -3  12   2   98.29   20.80
  -3  12   2   82.69   16.50
   2 -12  -2   73.99   23.40
   2 -12  -2   54.49   15.90
   2 -12  -2   61.89   15.60
  -2  12   2   61.99   16.00
  -2  12   2   68.79   18.70
   1 -12  -2   98.99   25.60
   1 -12  -2   75.89   16.30
  -1  12   2   70.39   20.30
  -1  12   2   45.90   16.40
   0 -12  -2   84.69   16.80
   0 -12  -2   76.59   26.90
   0  12   2   79.59   18.90
   0  12   2   64.69   21.80
  -1 -12  -2   67.39   31.60
   1  12   2  100.09   20.00
  -2 -12  -2   81.89   35.00
   7 -13  -2  -13.00   19.30
   7 -13  -2  -20.00   21.70
  -7  13   2   -1.50   18.10
  -7  13   2  -13.10   20.70
   6 -13  -2   25.20   18.50
   6 -13  -2    7.90   21.00
  -6  13   2   22.40   22.00
  -6  13   2   26.50   18.00
   5 -13  -2   -1.90   17.80
   5 -13  -2   15.50   19.20
   5 -13  -2    3.90   24.30
  -5  13   2   -3.50   19.50
  -5  13   2   -9.60   15.90
   4 -13  -2   40.60   18.40
   4 -13  -2   73.19   25.30
  -4  13   2   56.69   22.50
  -4  13   2   65.19   18.00
   3 -13  -2   51.89   17.60
   3 -13  -2   90.79   26.10
   3 -13  -2   54.79   20.20
  -3  13   2   28.20   20.60
  -3  13   2   29.00   17.20
   2 -13  -2   55.09   28.90
   2 -13  -2   30.90   18.20
  -2  13   2   51.59   22.70
  -2  13   2   40.80   17.20
  -1  13   2   61.59   23.70
   0 -13  -2   34.30   19.00
   0 -13  -2  111.49   33.90
   0  13   2   55.59   20.60
  -1 -13  -2   73.39   38.70
   5 -14  -2   -1.40   23.80
   5 -14  -2   -3.00   39.50
  -5  14   2   11.80   20.10
  -5  14   2  -22.40   23.60
   4 -14  -2  104.49   26.10
   4 -14  -2   80.19   21.70
   4 -14  -2  119.99   31.80
  -4  14   2   55.59   27.60
   3 -14  -2  106.59   22.10
  -3  14   2  211.38   44.00
  -3  14   2  132.89   23.00
   2 -14  -2   -1.90   20.70
   2 -14  -2   26.60   34.70
  -2  14   2  -20.10   23.70
  -2  14   2   -9.00   25.90
   1 -14  -2   34.50   21.80
   0  15  -3  -27.10   18.30
  -1  15  -3   52.59   24.20
   1 -15   3   62.79   27.30
  -2  15  -3  -16.30   17.50
  -2  15  -3   -0.70   20.50
   2 -15   3  -21.40   16.30
   2 -15   3  -13.00   20.90
  -3  15  -3   70.29   23.10
  -3  15  -3   28.10   19.60
   3 -15   3   35.10   17.10
   3 -15   3   99.29   23.90
   3 -15   3   67.79   25.20
  -4  15  -3  110.09   26.70
  -4  15  -3  205.28   33.80
  -4  15  -3  184.68   36.50
   4 -15   3  136.39   26.20
   4 -15   3  149.99   31.00
   4 -15   3  124.39   29.30
  -5  15  -3  141.59   42.90
  -5  15  -3  141.29   25.30
   5 -15   3  153.68   31.70
   2  14  -3  -13.10   17.90
   2  14  -3    8.20   25.70
  -2 -14   3   47.40   27.20
   1  14  -3   -4.40   16.90
   1  14  -3   48.70   23.60
  -1 -14   3    6.20   24.40
   0  14  -3   84.29   24.50
   0  14  -3   39.50   15.50
   0 -14   3   51.89   16.70
   0 -14   3   63.49   23.20
  -1  14  -3   65.69   16.20
  -1  14  -3   92.29   21.90
   1 -14   3   93.29   22.20
   1 -14   3   55.59   15.20
  -2  14  -3   95.99   19.20
  -2  14  -3   64.89   19.40
   2 -14   3   63.89   22.30
  -3  14  -3   67.19   19.30
  -3  14  -3   55.59   18.20
  -3  14  -3   51.39   16.60
   3 -14   3   61.09   15.20
   3 -14   3   69.99   20.20
   3 -14   3   71.49   21.70
  -4  14  -3  190.18   29.70
  -4  14  -3  199.98   33.10
  -4  14  -3  195.98   29.60
   4 -14   3  240.28   35.30
   4 -14   3  198.28   27.80
  -5  14  -3   -1.30   18.80
  -5  14  -3   22.90   18.60
   5 -14   3    1.50   15.40
   5 -14   3    3.30   20.00
   5 -14   3   -2.00   22.00
  -6  14  -3   12.60   21.10
  -6  14  -3   58.19   21.20
   6 -14   3   21.50   22.40
   6 -14   3    7.00   24.80
  -7  14  -3    4.90   22.20
   7 -14   3   35.80   22.40
   7 -14   3   76.29   25.90
   7 -14   3   37.00   27.40
  -4 -13   3   26.40   32.80
   3  13  -3   94.59   18.90
  -3 -13   3   88.89   32.80
  -3 -13   3  142.69   27.50
   2  13  -3   25.00   20.70
   2  13  -3   26.30   15.30
  -2 -13   3    8.10   21.10
  -2 -13   3   65.69   24.40
   1  13  -3    7.00   13.80
  -1 -13   3   33.90   25.90
  -1 -13   3   20.60   19.70
   0  13  -3   29.10   17.70
   0  13  -3   -7.60   12.70
   0 -13   3   21.50   18.60
   0 -13   3  -12.90   12.10
  -1  13  -3  158.18   22.60
  -1  13  -3  184.08   25.10
  -1  13  -3  201.78   31.40
   1 -13   3  145.59   26.80
  -2  13  -3  217.68   24.80
  -2  13  -3  179.48   28.40
   2 -13   3  142.09   28.90
   2 -13   3  155.88   22.10
  -3  13  -3   33.10   15.70
  -3  13  -3   48.00   12.80
   3 -13   3   67.49   18.90
   3 -13   3   31.60   12.80
  -4  13  -3  105.49   22.60
  -4  13  -3  123.59   26.10
  -4  13  -3   59.19   17.90
   4 -13   3   71.29   21.70
   4 -13   3   71.69   14.70
  -5  13  -3  210.58   29.30
  -5  13  -3  187.58   31.50
  -5  13  -3  266.47   24.50
   5 -13   3  294.87   28.00
   5 -13   3  163.58   34.70
  -6  13  -3   14.90   16.10
  -6  13  -3  -17.60   18.10
   6 -13   3   11.60   19.40
   6 -13   3   21.10   21.30
  -7  13  -3    2.20   17.90
  -7  13  -3    4.40   18.80
   7 -13   3   -8.30   23.30
   7 -13   3   -3.20   18.50
   7 -13   3   -6.50   21.20
  -8  13  -3   30.40   23.10
  -8  13  -3   19.60   21.90
   8 -13   3   60.29   26.40
   8 -13   3   15.10   21.60
   8 -13   3   16.30   31.10
   5  12  -3   91.79   32.00
  -5 -12   3  137.99   39.00
   4  12  -3  169.18   36.60
  -4 -12   3  127.59   26.70
  -4 -12   3  101.99   26.60
  -4 -12   3  191.78   45.50
   3  12  -3   15.30   13.50
   3  12  -3   22.10   18.90
  -3 -12   3   30.40   19.80
  -3 -12   3    3.90   19.40
  -3 -12   3   40.90   22.40
   2  12  -3    9.10   12.00
  -2 -12   3   44.60   15.90
  -2 -12   3  -20.10   17.10
  -2 -12   3   -2.10   18.40
   1  12  -3   52.09   13.00
  -1 -12   3   46.30   14.30
  -1 -12   3   81.09   18.10
  -1 -12   3   44.50   17.70
   0  12  -3  144.09   20.10
   0  12  -3   85.29   25.70
   0  12  -3  156.68   20.90
   0 -12   3  151.48   24.00
   0 -12   3  115.19   18.90
  -1  12  -3  246.78   21.80
  -1  12  -3  231.18   21.40
  -1  12  -3  208.38   40.30
   1 -12   3  193.78   21.10
   1 -12   3  252.77   25.00
   1 -12   3  185.58   25.90
   1 -12   3  252.87   27.90
  -2  12  -3  353.46   25.90
  -2  12  -3  299.17   40.90
  -2  12  -3  363.26   25.70
   2 -12   3  373.36   26.10
  -3  12  -3   43.80   13.00
  -3  12  -3   50.29   14.80
  -3  12  -3   85.99   18.10
   3 -12   3   32.00   27.60
   3 -12   3   54.19   11.70
  -4  12  -3  155.08   20.50
  -4  12  -3  215.88   24.90
   4 -12   3  172.58   24.00
   4 -12   3  147.49   26.90
  -5  12  -3   80.39   17.40
  -5  12  -3   80.89   16.10
   5 -12   3  135.69   29.40
  -6  12  -3    1.90   13.50
  -6  12  -3   -3.80   14.70
   6 -12   3   -9.00   19.80
   6 -12   3   -8.50   13.20
  -7  12  -3   54.39   18.00
  -7  12  -3   37.00   15.80
   7 -12   3   43.90   25.00
   7 -12   3   26.80   15.90
  -8  12  -3   21.30   19.90
  -8  12  -3   35.60   19.70
   8 -12   3   33.60   18.30
   8 -12   3   72.49   23.40
  -9  12  -3    3.70   35.20
  -9  12  -3   49.40   21.40
   9 -12   3   33.30   30.50
   9 -12   3   46.10   31.20
   9 -12   3   79.59   38.40
   6  11  -3   29.60   27.80
  -6 -11   3  -22.50   28.80
  -6 -11   3   17.80   27.20
  -6 -11   3   78.59   34.10
   5  11  -3   72.29   19.80
   5  11  -3   74.39   24.40
   5  11  -3   78.79   17.10
  -5 -11   3  117.99   26.00
  -5 -11   3   76.99   25.00
  -4 -11   3  -12.50   21.20
  -4 -11   3   27.30   19.90
   3  11  -3    5.50   12.90
  -3 -11   3   55.89   15.80
  -3 -11   3   32.90   19.20
  -3 -11   3   25.40   16.10
   2  11  -3    0.80    8.40
   2  11  -3    8.90   13.60
  -2 -11   3   18.60   12.70
  -2 -11   3   38.10   15.40
  -2 -11   3   13.70   14.40
   1  11  -3   15.10   11.60
   1  11  -3    6.80    9.00
   1  11  -3   11.90    8.90
  -1 -11   3    2.70   12.60
  -1 -11   3  -18.50   13.30
  -1 -11   3   15.30   13.50
  -1 -11   3    5.70    8.60
   0  11  -3  193.28   18.20
   0  11  -3  177.98   19.50
   0  11  -3  230.48   23.00
   0 -11   3  187.08   21.30
   0 -11   3  199.88   22.60
   0 -11   3  214.38   21.10
   0 -11   3  154.18   17.30
  -1  11  -3  471.25   26.50
  -1  11  -3  447.06   26.80
  -1  11  -3  432.76   29.00
   1 -11   3  421.06   30.90
   1 -11   3  470.95   27.20
   1 -11   3  386.66   25.90
   1 -11   3  448.16   26.60
  -2  11  -3  225.38   23.20
  -2  11  -3  193.68   19.50
  -2  11  -3  202.68   20.20
   2 -11   3  184.28   22.90
   2 -11   3  179.58   18.90
   2 -11   3  254.27   20.30
   2 -11   3  212.28   20.00
  -3  11  -3  439.76   26.50
  -3  11  -3  484.05   28.80
  -3  11  -3  467.35   30.10
   3 -11   3  494.85   28.90
   3 -11   3  480.75   32.60
  -4  11  -3   50.89   10.40
  -4  11  -3   56.99   13.00
  -4  11  -3   35.80   11.70
   4 -11   3   36.40   11.60
  -5  11  -3   16.00    8.70
  -5  11  -3    4.90   15.30
  -5  11  -3  -20.40   19.40
   5 -11   3   17.10   15.80
  -6  11  -3   18.60    9.00
  -6  11  -3    5.10   12.70
  -6  11  -3    8.00   12.60
   6 -11   3   -3.30   21.20
   6 -11   3   -2.20   11.40
  -7  11  -3    4.80   14.20
  -7  11  -3   45.90   15.00
   7 -11   3   11.90   20.60
   7 -11   3   15.50   13.80
  -8  11  -3  -18.00   16.50
   8 -11   3   -2.60   18.70
   8 -11   3    1.00   24.20
   8 -11   3   13.30   15.50
  -9  11  -3   56.19   19.70
  -9  11  -3   40.60   21.30
   9 -11   3    9.60   24.60
   9 -11   3   89.69   22.00
   7  10  -3   10.60   20.30
  -7 -10   3   -9.70   35.40
  -7 -10   3  -13.00   26.30
   6  10  -3   52.99   35.10
   6  10  -3   12.90   16.90
   6  10  -3   -5.50   16.90
  -6 -10   3   25.50   25.40
  -6 -10   3  -11.10   22.10
   5  10  -3   40.90   20.50
   5  10  -3    6.10   13.10
   5  10  -3   10.30   14.30
  -5 -10   3   13.30   22.80
  -5 -10   3   -6.10   23.20
  -5 -10   3   38.60   19.70
   4  10  -3   27.80   12.50
   4  10  -3   23.50   11.60
   4  10  -3   50.49   16.20
  -4 -10   3   44.10   16.10
  -4 -10   3   17.40   32.60
   3  10  -3  -11.90   10.10
   3  10  -3  -12.50    8.50
   3  10  -3   -7.90   12.50
  -3 -10   3    8.90   15.20
  -3 -10   3   -6.50   11.80
  -3 -10   3   -0.30   11.40
   2  10  -3   13.10   11.90
   2  10  -3   19.80   10.00
   2  10  -3   12.30    7.60
  -2 -10   3   -5.80   13.10
  -2 -10   3   12.20   12.60
  -2 -10   3   28.30   11.50
  -2 -10   3   16.80    8.60
   1  10  -3   -0.30    7.90
   1  10  -3   -1.00    9.30
   1  10  -3   28.20   10.20
   1  10  -3    6.90    6.10
  -1 -10   3   12.00   10.50
  -1 -10   3   21.40   10.50
  -1 -10   3   16.70   10.20
  -1 -10   3   14.60    7.30
   0  10  -3  288.97   19.80
   0  10  -3  291.87   22.20
   0  10  -3  275.87   18.80
   0  10  -3  254.67   15.40
   0 -10   3  298.67   23.10
   0 -10   3  276.27   21.30
   0 -10   3  287.67   21.10
   0 -10   3  252.57   18.70
  -1  10  -3  189.68   17.10
  -1  10  -3  159.38   17.30
  -1  10  -3  160.38   16.40
   1 -10   3  144.89   19.50
   1 -10   3  129.59   15.50
   1 -10   3  183.18   18.10
   1 -10   3  169.88   17.40
  -2  10  -3  333.67   23.80
  -2  10  -3  355.56   22.60
  -2  10  -3  332.57   21.30
   2 -10   3  351.56   24.60
   2 -10   3  292.47   20.00
   2 -10   3  322.57   21.40
  -3  10  -3   71.69   15.60
  -3  10  -3  105.69   16.30
  -3  10  -3  100.29   14.00
   3 -10   3   90.89   14.60
   3 -10   3  101.19   15.60
   3 -10   3   76.89   16.40
   3 -10   3  111.09   19.00
  -4  10  -3   24.90   10.20
  -4  10  -3   20.20   10.20
  -4  10  -3   28.00    7.70
   4 -10   3   24.40    8.80
   4 -10   3   29.50   13.80
   4 -10   3   22.00   11.00
   4 -10   3   29.10    9.50
  -5  10  -3  -12.30    9.70
  -5  10  -3  -11.60   10.10
  -5  10  -3   -2.70    7.10
   5 -10   3   10.00    9.50
   5 -10   3   -0.70   15.50
   5 -10   3  -17.00   12.30
  -6  10  -3   -4.40   11.30
  -6  10  -3   11.20   17.50
  -6  10  -3   23.30    8.40
   6 -10   3   13.80   14.40
   6 -10   3   27.70   16.10
  -7  10  -3  133.09   23.70
   7 -10   3  108.79   17.90
  -8  10  -3  135.69   27.50
   8 -10   3  200.38   30.90
   8 -10   3  226.08   36.30
  -9  10  -3  415.56   35.70
  -9  10  -3  375.46   35.50
   9 -10   3  317.17   44.60
   9 -10   3  335.37   39.40
 -10  10  -3   67.29   24.60
 -10  10  -3   76.99   22.10
  10 -10   3   64.89   24.60
  10 -10   3  102.19   27.80
   7   9  -3  117.19   23.10
   7   9  -3  182.88   30.10
  -7  -9   3  179.58   34.80
  -7  -9   3  253.67   45.50
   6   9  -3   12.40   15.40
   6   9  -3   40.60   13.60
  -6  -9   3   43.30   21.90
  -6  -9   3   89.29   24.10
   5   9  -3   22.90   16.00
   5   9  -3   -2.70   11.80
   5   9  -3   14.70   10.70
  -5  -9   3    5.10   18.20
  -5  -9   3   20.10   15.30
  -5  -9   3   -7.20   19.50
   4   9  -3  -11.60    9.50
   4   9  -3    1.00    8.80
   4   9  -3   -6.10   13.00
  -4  -9   3   14.10   12.70
  -4  -9   3    3.80   11.60
  -4  -9   3   13.00   14.30
   3   9  -3    7.40    7.50
   3   9  -3    4.00    9.00
   3   9  -3   12.10   11.00
  -3  -9   3  -10.90    7.70
  -3  -9   3    5.70   12.90
  -3  -9   3   13.20   10.70
  -3  -9   3   -4.30   11.00
   2   9  -3   11.50    8.40
   2   9  -3   12.30    7.00
   2   9  -3   14.30    6.10
   2   9  -3   26.70    9.60
  -2  -9   3   16.20   10.40
  -2  -9   3   11.30   10.60
  -2  -9   3    6.70   11.00
  -2  -9   3   10.00    6.90
   1   9  -3  773.02   33.60
   1   9  -3  759.72   33.80
   1   9  -3  837.52   38.60
   1   9  -3  834.22   37.00
  -1  -9   3  852.71   38.80
  -1  -9   3  814.92   39.40
  -1  -9   3  799.52   37.30
  -1  -9   3  807.32   35.10
   0   9  -3  190.58   12.20
   0   9  -3  198.18   17.70
   0   9  -3  221.18   15.50
   0   9  -3  224.48   15.90
   0  -9   3  205.58   19.10
   0  -9   3  211.68   16.10
   0  -9   3  189.88   16.80
   0  -9   3  251.27   18.30
  -1   9  -3    7.40    7.60
  -1   9  -3    3.50    6.00
   1  -9   3    2.80    6.80
   1  -9   3   -3.10    8.90
   1  -9   3    2.70   12.40
   1  -9   3    3.80    5.90
  -2   9  -3  113.19   14.70
  -2   9  -3   93.39   12.80
  -2   9  -3  125.09   14.20
   2  -9   3  103.59   15.70
   2  -9   3   93.19   13.00
   2  -9   3   72.69   14.60
   2  -9   3  108.29   13.70
  -3   9  -3   58.09   10.50
  -3   9  -3   42.10    7.50
  -3   9  -3   36.60    9.50
   3  -9   3   49.70   12.20
   3  -9   3   47.30    9.10
   3  -9   3   63.69   14.60
  -4   9  -3   75.19   15.20
  -4   9  -3   76.79   11.90
  -4   9  -3   94.39   15.30
   4  -9   3  117.49   15.40
   4  -9   3   99.79   16.50
   4  -9   3   81.09   13.40
   4  -9   3   82.99   17.50
  -5   9  -3   21.90    7.10
  -5   9  -3   41.00   10.70
  -5   9  -3   42.90   10.70
   5  -9   3   24.80    9.30
   5  -9   3   22.60    8.70
  -6   9  -3  235.38   23.20
  -6   9  -3  237.58   17.30
  -6   9  -3  263.87   23.10
   6  -9   3  243.18   24.10
   6  -9   3  290.77   23.10
   6  -9   3  259.67   23.10
  -7   9  -3  109.29   21.10
  -7   9  -3  112.39   24.50
  -7   9  -3   89.89   16.40
   7  -9   3  141.39   27.10
   7  -9   3   97.99   18.50
  -8   9  -3  138.39   19.80
   8  -9   3  182.08   32.50
   8  -9   3  101.99   19.80
  -9   9  -3  373.06   31.30
  -9   9  -3  324.67   31.50
   9  -9   3  267.87   35.80
 -10   9  -3   -6.60   22.10
  10  -9   3   31.30   28.20
  10  -9   3  -23.90   22.10
  10  -9   3    5.70   25.30
   8   8  -3    9.00   18.80
  -8  -8   3   59.59   24.70
  -8  -8   3   34.30   27.70
  -8  -8   3  -20.70   27.70
   7   8  -3  278.57   33.30
   7   8  -3  356.76   29.80
  -7  -8   3  345.67   39.90
  -7  -8   3  274.37   39.00
  -7  -8   3  252.17   41.40
   6   8  -3   42.10   16.80
  -6  -8   3   32.00   16.40
  -6  -8   3   33.00   18.90
  -6  -8   3   46.20   20.30
   5   8  -3   10.00   13.50
   5   8  -3  -12.70   13.50
  -5  -8   3  -13.60   11.40
  -5  -8   3  -17.40   15.90
  -5  -8   3   19.30   15.10
   4   8  -3   54.39   11.10
   4   8  -3   74.09   12.10
   4   8  -3   67.59   13.50
  -4  -8   3   62.69   11.10
  -4  -8   3   74.79   14.80
  -4  -8   3   87.59   18.30
   3   8  -3    5.40    7.50
   3   8  -3    4.70    8.90
  -3  -8   3   -1.10   11.40
  -3  -8   3   14.10    8.10
  -3  -8   3   12.90   10.60
  -3  -8   3  -12.80    9.40
   2   8  -3  199.78   16.50
   2   8  -3  195.68   16.90
   2   8  -3  176.38   13.10
   2   8  -3  164.88   12.20
  -2  -8   3  199.78   18.50
  -2  -8   3  193.28   18.20
  -2  -8   3  188.78   17.50
  -2  -8   3  175.98   14.30
   1   8  -3  549.05   24.40
   1   8  -3  550.04   27.80
   1   8  -3  551.64   26.70
   1   8  -3  508.05   23.70
  -1  -8   3  532.45   25.60
  -1  -8   3  556.94   27.80
  -1  -8   3  603.74   28.70
  -1  -8   3  538.25   29.10
   0   8  -3  822.42   33.70
   0   8  -3  895.51   39.00
   0   8  -3  892.71   37.20
   0   8  -3  863.51   36.30
   0  -8   3  868.51   37.10
   0  -8   3  922.21   37.70
   0  -8   3  905.31   40.10
  -1   8  -3  122.09   11.60
  -1   8  -3  108.79   11.20
  -1   8  -3  127.29   13.30
   1  -8   3  126.19   12.30
   1  -8   3  101.09   13.20
   1  -8   3  115.99   14.50
   1  -8   3  113.69   12.10
  -2   8  -3  366.06   21.10
  -2   8  -3  365.06   20.00
  -2   8  -3  355.36   20.10
   2  -8   3  369.06   20.50
   2  -8   3  371.36   20.70
   2  -8   3  360.86   19.10
   2  -8   3  365.86   22.50
  -3   8  -3  165.08   15.90
  -3   8  -3  166.78   13.60
  -3   8  -3  164.88   15.00
   3  -8   3  194.78   15.80
   3  -8   3  163.68   13.50
   3  -8   3  181.98   16.90
   3  -8   3  168.58   15.20
  -4   8  -3   30.20    6.50
  -4   8  -3   29.00    8.50
  -4   8  -3   37.50    9.00
   4  -8   3   31.70   10.10
   4  -8   3   17.60    7.20
   4  -8   3   14.10    8.90
  -5   8  -3   63.49   11.60
  -5   8  -3   40.30    8.00
  -5   8  -3   47.70   10.30
   5  -8   3   51.99   10.00
   5  -8   3   61.29   10.60
   5  -8   3   57.49   12.60
   5  -8   3   66.69   18.70
  -6   8  -3  116.79   13.10
  -6   8  -3  103.79   16.90
  -6   8  -3  165.18   19.00
   6  -8   3  137.79   18.80
   6  -8   3  165.58   19.90
   6  -8   3  129.59   19.40
  -7   8  -3  217.38   22.90
  -7   8  -3  318.17   25.30
  -7   8  -3  281.87   18.00
   7  -8   3  273.27   26.80
   7  -8   3  244.18   25.50
   7  -8   3  272.37   25.50
   7  -8   3  258.97   26.50
  -8   8  -3  282.27   25.60
  -8   8  -3  255.57   24.40
   8  -8   3  260.67   30.50
   8  -8   3  224.28   29.30
  -9   8  -3   24.20   17.80
   9  -8   3   37.90   23.00
   9  -8   3   41.90   18.50
   9  -8   3   35.40   20.90
 -10   8  -3  124.19   35.20
 -10   8  -3   83.79   21.00
  10  -8   3   90.69   25.10
  10  -8   3   56.09   28.20
  10  -8   3   74.69   42.90
  10  -8   3   77.09   26.10
   9   7  -3   71.39   32.10
  -9  -7   3  127.49   28.40
  -9  -7   3  139.49   33.80
   8   7  -3  142.49   21.50
   8   7  -3  215.38   30.30
  -8  -7   3  263.87   37.20
  -8  -7   3  209.18   39.00
  -8  -7   3  190.58   30.10
   7   7  -3   83.49   16.50
   7   7  -3   95.09   19.40
  -7  -7   3  127.09   30.40
  -7  -7   3  104.79   19.50
   6   7  -3   48.40   18.70
   6   7  -3   46.80   15.50
   6   7  -3   43.60   12.80
  -6  -7   3   43.90   14.40
  -6  -7   3   68.79   18.00
   5   7  -3   97.19   15.40
   5   7  -3   66.19   12.30
   5   7  -3  112.89   21.30
  -5  -7   3  113.09   19.50
  -5  -7   3   89.99   20.90
  -5  -7   3   72.69   15.90
   4   7  -3   -5.30    7.50
   4   7  -3   14.80    6.80
  -4  -7   3   15.50    7.10
  -4  -7   3    8.20    8.90
  -4  -7   3    8.00    9.70
   3   7  -3   69.69    7.70
   3   7  -3   77.99   10.60
   3   7  -3   88.29   13.20
  -3  -7   3   80.59   14.20
  -3  -7   3   77.99   15.40
  -3  -7   3  106.09   11.60
  -3  -7   3   69.89   12.30
  -3  -7   3   92.09   14.50
   2   7  -3  845.72   33.70
   2   7  -3  889.41   37.70
   2   7  -3  836.02   36.10
   2   7  -3  889.51   38.40
  -2  -7   3  883.61   39.00
  -2  -7   3  816.42   35.00
  -2  -7   3  883.61   38.60
  -2  -7   3  929.11   39.30
   1   7  -3  504.85   23.10
   1   7  -3  441.56   20.50
   1   7  -3  471.95   21.10
   1   7  -3  469.35   23.70
  -1  -7   3  458.65   23.60
  -1  -7   3  487.65   24.40
  -1  -7   3  443.76   21.80
  -1  -7   3  470.05   24.90
   0   7  -3  124.89   11.10
   0   7  -3  138.89   11.30
   0   7  -3  114.89    7.80
   0   7  -3  125.59   12.00
   0   7  -3  110.49    8.10
   0  -7   3  117.69   11.60
   0  -7   3  107.59   12.30
   0  -7   3  124.79   11.40
   0  -7   3  100.09   12.50
  -1   7  -3  476.05   23.50
  -1   7  -3  475.65   22.00
  -1   7  -3  499.45   23.30
   1  -7   3  493.55   24.50
   1  -7   3  448.26   23.00
   1  -7   3  489.95   22.40
   1  -7   3  467.95   23.50
  -2   7  -3  210.48   14.10
  -2   7  -3  191.58   13.10
  -2   7  -3  210.28   14.50
   2  -7   3  207.88   15.20
   2  -7   3  182.28   13.00
   2  -7   3  217.68   15.60
   2  -7   3  187.78   14.50
  -3   7  -3   12.30    6.10
  -3   7  -3    8.10    4.30
  -3   7  -3   -2.80    5.50
   3  -7   3    7.20    7.10
   3  -7   3    1.20    5.30
   3  -7   3   18.10    7.00
   3  -7   3    6.00    5.40
  -4   7  -3    4.80    6.10
  -4   7  -3   -1.10    4.30
  -4   7  -3    8.40    6.60
  -4   7  -3   11.10    7.00
   4  -7   3    5.00    8.40
   4  -7   3   -0.90    6.30
   4  -7   3   12.70    7.80
   4  -7   3    6.30    5.70
  -5   7  -3  343.37   22.40
  -5   7  -3  392.96   22.20
  -5   7  -3  327.27   17.70
  -5   7  -3  379.06   22.30
   5  -7   3  360.26   23.80
   5  -7   3  355.76   22.80
   5  -7   3  349.47   21.50
   5  -7   3  350.46   24.90
  -6   7  -3   86.49   16.00
  -6   7  -3   62.69   11.60
  -6   7  -3   79.49   14.70
  -6   7  -3   75.39   15.80
   6  -7   3   56.29   11.40
   6  -7   3   99.09   16.40
   6  -7   3   66.29   13.20
   6  -7   3   79.09   14.00
  -7   7  -3  375.16   20.70
  -7   7  -3  359.06   26.80
  -7   7  -3  336.27   24.90
  -7   7  -3  390.56   26.20
   7  -7   3  442.06   28.40
   7  -7   3  371.46   29.40
   7  -7   3  345.27   28.10
   7  -7   3  375.06   28.30
  -8   7  -3   62.09   14.20
   8  -7   3   76.09   19.20
   8  -7   3   47.10   17.80
  -9   7  -3   51.09   16.40
  -9   7  -3   55.89   15.50
  -9   7  -3   34.20   14.30
   9  -7   3   74.19   23.80
   9  -7   3   27.50   17.30
   9  -7   3   23.10   21.10
   9  -7   3   39.20   19.80
 -10   7  -3   22.20   18.50
  10  -7   3   73.69   25.80
  10  -7   3   28.10   23.30
  10  -7   3   26.10   25.70
  10  -7   3   95.89   53.99
  10  -7   3   -6.00   20.80
   9   6  -3   46.90   19.60
   9   6  -3   86.29   22.30
  -9  -6   3   44.90   28.40
  -9  -6   3   20.70   27.00
   8   6  -3   -4.40   17.40
   8   6  -3   32.10   19.60
   8   6  -3   10.80   14.60
  -8  -6   3   56.69   22.80
  -8  -6   3   21.60   18.20
  -8  -6   3   22.20   21.10
   7   6  -3   92.29   17.60
   7   6  -3   68.19   14.30
   7   6  -3   56.39   14.20
  -7  -6   3   57.69   17.40
  -7  -6   3   77.09   16.20
  -7  -6   3   59.89   18.80
   6   6  -3    4.90    9.50
   6   6  -3   25.50   13.10
   6   6  -3   19.90   10.10
  -6  -6   3   -0.80   10.30
  -6  -6   3    8.70   13.30
  -6  -6   3   10.10   14.20
  -6  -6   3    4.40   11.00
   5   6  -3   19.20    8.10
   5   6  -3    5.30   10.50
   5   6  -3   -3.50    7.90
  -5  -6   3   -1.20   10.60
  -5  -6   3   -3.10    7.80
  -5  -6   3   13.20    9.00
  -5  -6   3   13.40   11.00
   4   6  -3   25.30    8.70
   4   6  -3    7.00    7.00
   4   6  -3    4.60    6.20
  -4  -6   3    9.90    8.50
  -4  -6   3   25.40    9.60
  -4  -6   3    9.10    6.80
   3   6  -3   17.30    4.30
   3   6  -3   16.70    5.10
   3   6  -3   23.60    5.60
   3   6  -3   19.80    6.50
   3   6  -3   15.10    7.40
  -3  -6   3   18.50    4.90
  -3  -6   3   12.60    5.80
  -3  -6   3   14.60    5.10
  -3  -6   3   19.70    7.60
  -3  -6   3   20.40    8.10
  -3  -6   3   24.80    7.90
   2   6  -3 1094.29   42.80
   2   6  -3 1007.20   41.20
   2   6  -3 1110.69   43.70
   2   6  -3 1018.30   39.40
  -2  -6   3 1059.09   43.80
  -2  -6   3  988.80   39.60
  -2  -6   3 1058.39   41.40
  -2  -6   3 1081.69   43.90
  -2  -6   3 1037.60   43.00
  -2  -6   3 1006.60   39.90
   1   6  -3  308.67   18.20
   1   6  -3  308.57   16.20
   1   6  -3  300.77   14.90
   1   6  -3  288.27   14.50
  -1  -6   3  322.67   24.20
  -1  -6   3  280.67   17.30
  -1  -6   3  287.97   15.10
  -1  -6   3  308.47   15.00
  -1  -6   3  285.87   16.60
   0   6  -3  168.98   11.20
   0   6  -3  157.58    8.40
   0   6  -3  161.38   11.00
   0   6  -3  155.68   15.40
   0   6  -3  151.58    8.50
   0  -6   3  162.18   12.20
   0  -6   3  166.28    9.10
   0  -6   3  152.18   14.40
   0  -6   3  157.58   11.40
   0  -6   3  148.89   12.90
  -1   6  -3   15.90    6.60
  -1   6  -3   14.10    5.20
  -1   6  -3   16.60    4.30
   1  -6   3   18.90    5.30
   1  -6   3   22.80    7.60
   1  -6   3   17.50    5.00
   1  -6   3   22.90    6.50
  -2   6  -3   80.09   12.00
  -2   6  -3   59.79   12.60
  -2   6  -3   76.89    8.00
  -2   6  -3   86.19   10.70
   2  -6   3   74.49    9.30
   2  -6   3   63.09   10.00
   2  -6   3   61.59    9.80
  -3   6  -3  179.08   13.50
  -3   6  -3  163.18   13.90
  -3   6  -3  149.29    9.90
  -3   6  -3  154.08   12.80
   3  -6   3  144.79   13.90
   3  -6   3  158.88   14.10
   3  -6   3  178.08   13.20
   3  -6   3  163.98   12.50
  -4   6  -3  490.15   21.30
  -4   6  -3  508.55   25.00
  -4   6  -3  523.15   25.00
  -4   6  -3  528.55   25.50
   4  -6   3  484.95   24.50
   4  -6   3  529.15   26.60
   4  -6   3  518.05   26.00
   4  -6   3  489.35   26.20
  -5   6  -3  320.77   20.00
  -5   6  -3  318.17   20.30
  -5   6  -3  360.36   19.80
  -5   6  -3  318.47   16.60
   5  -6   3  310.07   20.90
   5  -6   3  341.57   21.10
   5  -6   3  341.37   21.90
   5  -6   3  336.57   21.80
   5  -6   3  281.47   15.70
  -6   6  -3  425.86   24.30
  -6   6  -3  367.86   19.90
  -6   6  -3  407.56   24.40
  -6   6  -3  412.96   24.30
   6  -6   3  330.97   20.30
   6  -6   3  379.16   25.90
   6  -6   3  426.56   26.40
   6  -6   3  425.96   26.00
   6  -6   3  449.26   27.40
  -7   6  -3   19.40   10.20
  -7   6  -3    1.50    6.70
  -7   6  -3   15.50    9.40
  -7   6  -3   19.30   10.00
   7  -6   3    3.10   13.80
   7  -6   3   13.50    9.80
   7  -6   3   21.70   12.80
   7  -6   3    2.00   11.60
   7  -6   3    6.50    8.80
   7  -6   3   16.20    8.80
  -8   6  -3  103.19   20.60
  -8   6  -3  125.99   21.60
  -8   6  -3  102.49   21.10
   8  -6   3  157.18   23.10
   8  -6   3  113.29   23.80
   8  -6   3  108.89   17.70
   8  -6   3   99.19   19.50
  -9   6  -3   59.59   18.20
  -9   6  -3   41.60   15.60
  -9   6  -3   36.80   14.20
   9  -6   3    5.60   18.20
   9  -6   3    2.60   20.00
   9  -6   3   58.09   16.70
   9  -6   3   37.90   19.20
   9  -6   3   25.80   24.20
 -10   6  -3  -22.60   17.30
  10  -6   3   15.20   24.00
  10  -6   3  -31.10   22.80
  10  -6   3   36.10   20.90
  10  -6   3  -26.90   31.00
  10  -6   3   -3.30   20.80
  11  -6   3   55.19   25.30
  11  -6   3   21.80   58.69
  10   5  -3   37.10   25.00
   9   5  -3   39.00   20.30
   9   5  -3   -6.40   15.60
  -9  -5   3   46.30   24.40
  -9  -5   3   17.60   19.70
  -9  -5   3   -7.60   22.60
   8   5  -3   -5.20   13.70
   8   5  -3   17.00   14.80
   8   5  -3    5.90   17.30
  -8  -5   3   29.70   18.80
  -8  -5   3   -0.40   15.30
   7   5  -3   37.70   11.70
   7   5  -3   17.20   12.40
   7   5  -3   32.50   15.00
  -7  -5   3   15.10   17.00
  -7  -5   3   33.30   12.50
  -7  -5   3   34.90   12.50
  -7  -5   3   17.60   15.10
   6   5  -3  104.79   20.90
   6   5  -3  113.79   16.80
   6   5  -3  103.89   18.80
  -6  -5   3   98.19   19.70
  -6  -5   3  116.89   20.60
  -6  -5   3  103.39   18.40
  -6  -5   3  116.39   16.50
   5   5  -3  268.37   20.10
   5   5  -3  282.87   21.30
   5   5  -3  259.77   18.90
  -5  -5   3  294.47   22.20
  -5  -5   3  304.87   19.20
  -5  -5   3  275.77   20.60
   4   5  -3  135.29   15.30
   4   5  -3  122.39   14.10
   4   5  -3  122.09   12.30
  -4  -5   3  153.78   13.80
  -4  -5   3  122.09   12.70
  -4  -5   3  110.59   15.00
  -4  -5   3  125.39   15.20
   3   5  -3 2198.48   81.89
   3   5  -3 2436.86   86.49
   3   5  -3 2404.36   86.79
  -3  -5   3 2359.46   87.19
  -3  -5   3 2193.48   88.69
  -3  -5   3 2283.07   86.59
  -3  -5   3 2308.17   87.29
  -3  -5   3 2205.18   82.19
   2   5  -3  645.74   25.40
   2   5  -3  686.93   28.40
   2   5  -3  643.54   29.20
  -2  -5   3  636.94   29.10
  -2  -5   3  667.73   27.30
  -2  -5   3  613.24   25.40
  -2  -5   3  652.23   25.30
  -2  -5   3  660.63   28.60
  -2  -5   3  638.84   25.10
  -2  -5   3  623.54   29.20
   1   5  -3  357.26   16.10
   1   5  -3  362.66   17.30
   1   5  -3  348.07   16.80
   1   5  -3  361.06   18.80
  -1  -5   3  374.46   16.20
  -1  -5   3  367.96   16.10
  -1  -5   3  369.56   19.40
  -1  -5   3  328.97   15.60
  -1  -5   3  379.06   18.30
  -1  -5   3  342.97   18.50
   0   5  -3  292.57   12.70
   0   5  -3  311.47   14.60
   0   5  -3  307.27   14.80
   0   5  -3  285.27   16.00
   0  -5   3  279.87   16.60
   0  -5   3  308.07   13.00
   0  -5   3  314.17   14.90
   0  -5   3  291.47   16.20
   0  -5   3  319.07   15.60
  -1   5  -3  105.79    7.80
  -1   5  -3  118.59   10.10
  -1   5  -3  101.89    9.00
  -1   5  -3  116.59   10.90
   1  -5   3  123.49   10.80
   1  -5   3   96.59    9.40
   1  -5   3  112.09    9.30
   1  -5   3  101.29   10.90
   1  -5   3   97.89    7.70
  -2   5  -3  130.49   11.20
  -2   5  -3  128.09   11.00
  -2   5  -3  134.49   10.80
  -2   5  -3  142.59    8.20
   2  -5   3  140.59   12.20
   2  -5   3  137.09   12.30
   2  -5   3  134.69   10.90
   2  -5   3  145.39   11.50
   2  -5   3  122.59    8.30
  -3   5  -3  106.69    7.20
  -3   5  -3  108.49   11.50
   3  -5   3  114.19   17.10
   3  -5   3  112.59   12.50
   3  -5   3  118.49   10.90
  -4   5  -3  454.45   22.30
  -4   5  -3  468.95   22.80
  -4   5  -3  449.06   22.30
  -4   5  -3  440.76   18.70
   4  -5   3  451.35   23.70
   4  -5   3  444.26   24.70
   4  -5   3  441.36   22.80
   4  -5   3  409.76   18.50
  -5   5  -3  659.33   29.40
  -5   5  -3  674.53   30.30
  -5   5  -3  650.53   30.60
  -5   5  -3  598.74   26.20
   5  -5   3  598.04   27.00
   5  -5   3  684.03   32.70
   5  -5   3  639.44   31.20
   5  -5   3  682.93   32.50
  -6   5  -3   26.60    8.30
  -6   5  -3   39.80    8.70
  -6   5  -3   28.80    8.30
   6  -5   3   21.10    8.40
   6  -5   3   21.60   11.50
   6  -5   3   17.80   12.40
   6  -5   3   22.90    6.80
   6  -5   3   25.60    9.80
  -7   5  -3  128.09   17.70
  -7   5  -3   97.79   15.00
  -7   5  -3   88.79   17.20
   7  -5   3   81.59   12.20
   7  -5   3  129.49   17.80
   7  -5   3  121.89   24.50
   7  -5   3   90.39   15.70
  -8   5  -3   22.00   11.10
   8  -5   3   36.90   15.30
   8  -5   3   -4.00   13.80
   8  -5   3    3.80   10.20
   8  -5   3    0.10   12.10
   8  -5   3   41.90   19.00
  -9   5  -3   26.60   13.60
  -9   5  -3   31.80   13.60
   9  -5   3    4.00   15.00
   9  -5   3   23.40   43.20
   9  -5   3    4.20   15.30
   9  -5   3   46.40   19.50
  10  -5   3   29.40   19.70
  10  -5   3   72.09   23.00
 -11   5  -3  151.08   24.80
  11  -5   3  204.78   48.30
  11  -5   3  199.98   48.20
 -10  -4   3   72.69   24.00
 -10  -4   3   25.60   23.40
   9   4  -3   61.09   19.00
   9   4  -3   35.40   17.20
   9   4  -3   12.60   20.90
  -9  -4   3   35.60   18.00
  -9  -4   3   75.99   22.10
  -9  -4   3    0.40   22.00
   8   4  -3   21.50   13.80
   8   4  -3   14.30   13.40
   8   4  -3   42.10   17.00
  -8  -4   3   11.40   14.20
  -8  -4   3   41.60   16.90
  -8  -4   3   16.70   12.60
  -8  -4   3   12.40   16.90
   7   4  -3   36.60   13.60
   7   4  -3    8.10    9.70
   7   4  -3   21.70   10.20
  -7  -4   3    9.70   13.00
  -7  -4   3   24.30   10.40
  -7  -4   3   32.40   12.00
   6   4  -3  230.68   21.40
   6   4  -3  233.58   19.90
   6   4  -3  241.68   19.00
  -6  -4   3  221.18   21.00
  -6  -4   3  219.78   17.80
  -6  -4   3  231.68   20.40
   5   4  -3   69.39   12.80
   5   4  -3   88.99   14.40
  -5  -4   3   78.39   14.10
  -5  -4   3   61.49   11.80
  -5  -4   3   80.89   13.00
  -5  -4   3   86.79   14.40
   4   4  -3  817.42   34.30
   4   4  -3  725.33   29.10
   4   4  -3  787.12   33.60
  -4  -4   3  786.92   34.90
  -4  -4   3  709.03   28.90
  -4  -4   3  746.93   33.90
  -4  -4   3  794.32   33.10
   3   4  -3  589.04   27.00
   3   4  -3  578.74   22.50
   3   4  -3  533.65   31.00
  -3  -4   3  586.64   25.30
  -3  -4   3  563.84   22.50
  -3  -4   3  558.64   26.10
  -3  -4   3  552.04   26.20
   2   4  -3 1132.49   40.80
   2   4  -3 1104.59   42.60
   2   4  -3 1109.39   43.80
  -2  -4   3 1115.69   41.90
  -2  -4   3 1097.59   43.10
  -2  -4   3 1066.09   43.70
  -2  -4   3 1056.39   40.80
  -2  -4   3 1074.39   43.20
   1   4  -3  760.92   29.50
   1   4  -3  697.63   28.30
   1   4  -3  760.12   28.80
   1   4  -3  745.63   30.90
  -1  -4   3  735.33   30.80
  -1  -4   3  757.72   30.30
  -1  -4   3  749.13   28.70
  -1  -4   3  720.43   27.90
  -1  -4   3  756.72   30.80
  -1  -4   3  696.83   28.50
  -1  -4   3  757.22   28.20
   0   4  -3  559.54   21.10
   0   4  -3  562.14   22.90
   0   4  -3  570.74   22.20
   0   4  -3  572.64   22.80
   0   4  -3  560.84   24.30
   0  -4   3  547.95   22.70
   0  -4   3  576.24   24.40
   0  -4   3  553.24   23.40
   0  -4   3  545.55   22.40
   0  -4   3  540.95   21.90
   0  -4   3  533.75   24.00
   0  -4   3  558.24   21.30
  -1   4  -3 1046.10   40.30
  -1   4  -3 1029.10   40.50
  -1   4  -3 1022.60   40.10
  -1   4  -3 1078.59   38.30
   1  -4   3 1028.00   38.10
   1  -4   3 1038.10   41.30
   1  -4   3 1058.49   40.30
   1  -4   3 1085.89   41.10
  -2   4  -3 1044.40   41.30
  -2   4  -3 1106.99   38.70
  -2   4  -3 1073.99   42.00
  -2   4  -3 1060.69   41.40
   2  -4   3 1091.59   43.00
   2  -4   3 1063.29   41.60
   2  -4   3 1003.30   38.50
   2  -4   3 1116.19   42.60
  -3   4  -3  269.77   14.80
  -3   4  -3  271.37   15.10
  -3   4  -3  276.77   11.60
  -3   4  -3  289.57   16.10
   3  -4   3  279.07   16.00
   3  -4   3  230.88   11.80
   3  -4   3  282.17   17.70
   3  -4   3  273.07   12.40
   3  -4   3  233.98   11.90
   3  -4   3  285.17   17.50
  -4   4  -3  471.95   23.90
  -4   4  -3  448.76   18.70
  -4   4  -3  476.45   22.90
  -4   4  -3  440.16   23.10
  -4   4  -3  426.06   21.70
   4  -4   3  485.25   23.50
   4  -4   3  456.75   20.00
   4  -4   3  482.85   24.30
   4  -4   3  464.35   25.10
  -5   4  -3  474.55   25.70
  -5   4  -3  491.85   23.30
  -5   4  -3  453.95   23.40
  -5   4  -3  432.26   19.80
  -5   4  -3  457.25   23.80
   5  -4   3  457.35   25.20
   5  -4   3  455.45   26.00
   5  -4   3  425.96   20.10
   5  -4   3  498.85   26.50
   5  -4   3  439.16   22.00
  -6   4  -3  285.87   21.80
  -6   4  -3  277.87   19.30
  -6   4  -3  274.87   19.50
  -6   4  -3  303.17   18.70
  -6   4  -3  282.17   19.70
   6  -4   3  251.37   21.50
   6  -4   3  238.88   17.40
   6  -4   3  280.67   21.60
   6  -4   3  254.47   16.20
   6  -4   3  232.68   21.60
  -7   4  -3   65.19   15.10
  -7   4  -3   94.39   15.40
  -7   4  -3   90.69   16.40
  -7   4  -3  100.79   16.00
   7  -4   3   98.29   16.90
   7  -4   3  106.69   14.00
   7  -4   3  130.79   25.10
   7  -4   3   75.09   15.80
  -8   4  -3    9.00   11.40
  -8   4  -3   -9.70   10.30
  -8   4  -3   -3.00   15.10
   8  -4   3   -0.80   14.70
   8  -4   3   25.20   16.00
   8  -4   3  -13.50   11.60
   8  -4   3   -0.20   14.20
   8  -4   3  -15.30   15.90
   8  -4   3  -12.50    9.70
  -9   4  -3  -16.00   18.80
  -9   4  -3   -6.20   14.00
  -9   4  -3   11.60   12.80
  -9   4  -3   26.80   18.60
   9  -4   3   10.70   19.50
   9  -4   3  -24.70   16.50
   9  -4   3  -13.90   14.90
   9  -4   3    7.70   20.70
 -10   4  -3   39.60   17.20
 -10   4  -3   24.40   18.00
 -10   4  -3   37.90   23.10
  10  -4   3   -8.00   27.20
  10  -4   3    0.50   27.20
  10  -4   3   16.20   19.90
  10  -4   3   60.29   21.00
 -11   4  -3   13.00   21.50
  11  -4   3   51.79   27.50
  11  -4   3   37.20   36.80
  10   3  -3   66.59   22.60
  10   3  -3   60.69   20.40
 -10  -3   3   98.69   22.90
   9   3  -3   53.29   15.80
   9   3  -3   56.99   17.10
   9   3  -3   73.39   20.00
  -9  -3   3   25.20   18.80
  -9  -3   3   34.40   19.20
  -9  -3   3   59.09   16.10
  -9  -3   3   50.49   16.90
   8   3  -3   26.10   13.30
   8   3  -3   21.60   15.90
  -8  -3   3   26.70   17.20
  -8  -3   3    7.90   12.80
   7   3  -3  432.26   26.50
   7   3  -3  400.56   26.60
   7   3  -3  468.65   28.70
  -7  -3   3  386.96   27.80
  -7  -3   3  391.56   26.20
  -7  -3   3  372.86   24.60
  -7  -3   3  409.86   27.10
   6   3  -3   10.90    8.40
   6   3  -3    1.90    7.30
   6   3  -3    3.90    6.70
  -6  -3   3   -5.90    9.50
  -6  -3   3   -1.40    9.10
  -6  -3   3    4.90    8.70
  -6  -3   3   -1.00    7.40
   5   3  -3  376.76   20.90
   5   3  -3  361.36   20.10
   5   3  -3  304.87   16.70
  -5  -3   3  332.47   21.20
  -5  -3   3  333.47   20.90
  -5  -3   3  342.57   28.50
  -5  -3   3  359.96   19.90
   4   3  -3  902.71   42.60
   4   3  -3  910.71   36.20
   4   3  -3 1008.20   39.50
  -4  -3   3 1017.00   39.10
  -4  -3   3  972.10   40.30
  -4  -3   3  910.11   35.80
  -4  -3   3  944.11   39.20
  -4  -3   3  962.60   40.00
   3   3  -3  101.09    9.50
  -3  -3   3   80.89   10.00
  -3  -3   3   87.59    9.80
  -3  -3   3   94.79    7.30
  -3  -3   3   86.19    9.40
   2   3  -3 1446.56   53.59
   2   3  -3 1480.45   52.49
   2   3  -3 1398.76   54.89
   2   3  -3 1437.76   54.59
  -2  -3   3 1465.65   54.19
  -2  -3   3 1481.65   53.39
  -2  -3   3 1411.26   52.59
  -2  -3   3 1421.76   53.69
  -2  -3   3 1352.56   54.29
   1   3  -3  410.16   17.00
   1   3  -3  415.86   17.40
   1   3  -3  394.96   18.00
   1   3  -3  415.26   17.40
   1   3  -3  421.06   19.30
   1   3  -3  423.76   17.40
   1   3  -3  447.76   16.50
  -1  -3   3  401.86   17.20
  -1  -3   3  401.96   19.00
  -1  -3   3  398.66   17.10
  -1  -3   3  418.86   18.50
  -1  -3   3  400.16   18.20
  -1  -3   3  432.36   16.30
  -1  -3   3  393.76   17.20
  -1  -3   3  421.36   16.30
   0   3  -3   49.50    6.60
   0   3  -3   57.79    6.30
   0   3  -3   58.49    5.10
   0   3  -3   61.39    7.90
   0   3  -3   55.29    7.70
   0   3  -3   56.09    8.20
   0   3  -3   57.49    5.00
   0  -3   3   61.69    7.20
   0  -3   3   51.29    4.90
   0  -3   3   54.19    7.80
   0  -3   3   53.39    5.80
   0  -3   3   58.49    6.10
   0  -3   3   56.79    5.00
   0  -3   3   47.20    7.40
  -1   3  -3    1.10    5.20
  -1   3  -3   -0.90    3.70
  -1   3  -3   -1.10    3.50
  -1   3  -3    2.90    3.70
  -1   3  -3    5.50    2.70
   1  -3   3    2.30    4.90
   1  -3   3   -0.20    3.50
   1  -3   3    4.20    2.90
   1  -3   3    3.10    3.40
   1  -3   3    9.50    5.10
  -2   3  -3   19.90    4.50
  -2   3  -3   15.70    4.60
  -2   3  -3   17.60    3.20
  -2   3  -3   16.00    5.20
   2  -3   3   26.70    5.20
   2  -3   3   27.20    6.90
   2  -3   3   22.40    5.20
   2  -3   3   11.50    4.50
   2  -3   3   22.40    6.30
  -3   3  -3 1288.57   50.49
  -3   3  -3 1162.28   46.50
  -3   3  -3 1320.27   45.40
  -3   3  -3 1291.77   49.50
  -3   3  -3 1283.77   47.50
  -3   3  -3 1242.18   48.10
   3  -3   3 1277.57   45.40
   3  -3   3 1324.67   50.39
   3  -3   3 1337.37   49.40
   3  -3   3 1297.17   50.59
   3  -3   3 1299.17   46.90
   3  -3   3 1212.28   46.60
   3  -3   3 1255.17   48.50
   3  -3   3 1087.19   45.30
  -4   3  -3  332.97   17.80
  -4   3  -3  345.57   18.70
  -4   3  -3  329.17   17.20
  -4   3  -3  360.76   19.80
  -4   3  -3  369.86   19.20
   4  -3   3  319.67   20.20
   4  -3   3  363.76   20.50
   4  -3   3  340.67   19.20
   4  -3   3  349.87   17.20
   4  -3   3  340.97   15.30
  -5   3  -3  951.30   42.30
  -5   3  -3  947.71   40.90
  -5   3  -3  918.71   38.90
  -5   3  -3  992.50   39.60
  -5   3  -3  979.60   41.30
   5  -3   3  991.20   42.40
   5  -3   3  991.50   43.30
   5  -3   3  944.41   41.20
   5  -3   3  910.61   37.30
   5  -3   3 1036.30   39.90
  -6   3  -3  961.40   43.10
  -6   3  -3 1027.00   43.50
  -6   3  -3 1030.50   41.90
  -6   3  -3  927.61   41.40
  -6   3  -3  974.20   45.50
   6  -3   3  949.60   39.60
   6  -3   3 1026.90   46.50
   6  -3   3  960.40   44.30
   6  -3   3 1041.00   42.10
   6  -3   3 1042.30   45.50
  -7   3  -3   56.39   10.70
  -7   3  -3   90.29   15.50
  -7   3  -3  107.29   19.50
  -7   3  -3   83.69   14.60
  -7   3  -3  112.49   18.00
   7  -3   3   99.89   20.50
   7  -3   3   68.09   14.60
   7  -3   3   75.49   12.70
   7  -3   3  127.69   21.20
   7  -3   3   79.99   14.40
   7  -3   3   89.89   20.50
  -8   3  -3  105.29   17.70
  -8   3  -3   79.79   13.00
   8  -3   3   95.89   18.60
   8  -3   3   66.39   11.80
   8  -3   3   60.29   18.70
   8  -3   3   51.99   14.30
   8  -3   3   83.49   20.40
  -9   3  -3    8.80   12.80
  -9   3  -3   -5.20   19.00
  -9   3  -3  -15.80   13.80
   9  -3   3   37.70   18.70
   9  -3   3   19.60   21.20
   9  -3   3   -9.50   18.80
   9  -3   3  -15.60   16.40
   9  -3   3   21.80   22.10
 -10   3  -3   33.40   16.90
 -10   3  -3   90.99   24.40
  10  -3   3   66.29   28.20
  10  -3   3   77.29   29.30
  10  -3   3   51.09   20.20
  10  -3   3   72.39   29.00
  11  -3   3   20.50   35.40
  11  -3   3  -34.70   36.90
  11  -3   3   10.60   25.30
 -11  -2   3  200.28   44.70
 -11  -2   3  234.58   49.10
  10   2  -3   62.19   24.90
 -10  -2   3   68.29   28.00
   9   2  -3   53.99   17.30
   9   2  -3   41.00   15.50
   9   2  -3   28.60   14.70
  -9  -2   3   21.60   12.80
  -9  -2   3   46.30   16.90
  -9  -2   3   25.60   14.90
   8   2  -3  286.67   24.70
   8   2  -3  308.57   26.10
   8   2  -3  240.38   24.50
  -8  -2   3  252.87   25.90
  -8  -2   3  292.47   22.60
  -8  -2   3  281.07   26.80
  -8  -2   3  211.38   23.50
   7   2  -3  118.09   16.50
   7   2  -3  129.99   19.30
   7   2  -3   85.29   14.70
  -7  -2   3  101.79   16.50
  -7  -2   3  100.19   15.30
  -7  -2   3   92.89   17.70
  -7  -2   3   99.89   17.60
   6   2  -3   25.10    9.60
   6   2  -3   22.50    7.60
   6   2  -3   27.60    8.00
  -6  -2   3   33.80    8.50
  -6  -2   3   51.39   11.90
  -6  -2   3   28.90    8.20
  -6  -2   3   24.50    8.90
   5   2  -3  356.16   20.00
   5   2  -3  369.06   21.10
   5   2  -3  348.07   17.80
  -5  -2   3  348.77   20.60
  -5  -2   3  356.16   20.60
  -5  -2   3  371.46   19.50
  -5  -2   3  342.17   20.00
   4   2  -3 1183.58   47.10
   4   2  -3 1118.99   49.40
   4   2  -3 1220.78   43.90
  -4  -2   3 1136.79   44.70
  -4  -2   3 1170.58   46.00
  -4  -2   3 1131.59   46.60
  -4  -2   3 1073.89   43.10
   3   2  -3 1530.65   56.09
   3   2  -3 1539.35   58.39
   3   2  -3 1526.35   57.09
   3   2  -3 1481.95   56.29
  -3  -2   3 1457.75   57.79
  -3  -2   3 1547.15   57.49
  -3  -2   3 1553.44   56.99
  -3  -2   3 1489.55   55.49
  -3  -2   3 1500.55   56.19
  -3  -2   3 1550.64   56.99
   2   2  -3   36.50    6.20
   2   2  -3   32.20    6.20
   2   2  -3   36.50    6.30
   2   2  -3   29.50    4.90
  -2  -2   3   34.80    7.20
  -2  -2   3   32.60    4.60
  -2  -2   3   24.90    6.00
  -2  -2   3   40.50    6.60
  -2  -2   3   34.30    7.50
  -2  -2   3   31.40    6.50
   1   2  -3   97.89    7.10
   1   2  -3   95.69    7.20
   1   2  -3  111.59    6.10
   1   2  -3  104.19    8.80
   1   2  -3   92.79    8.20
   1   2  -3  102.79    7.60
   1   2  -3  104.79    6.70
   1   2  -3  101.19    7.10
  -1  -2   3  111.29    6.90
  -1  -2   3  107.29    8.50
  -1  -2   3  107.59    5.90
  -1  -2   3   96.59    7.30
  -1  -2   3   98.99    7.20
  -1  -2   3   96.39    8.30
  -1  -2   3  102.09    8.10
  -1  -2   3  103.89    7.10
   0   2  -3   72.29    4.70
   0   2  -3   72.59    4.40
   0   2  -3   68.39    6.00
   0   2  -3   69.09    7.20
   0   2  -3   69.69    6.60
   0   2  -3   68.79    7.60
   0   2  -3   75.19    7.00
   0   2  -3   63.49    7.00
   0  -2   3   60.99    6.00
   0  -2   3   65.69    6.30
   0  -2   3   66.79    6.00
   0  -2   3   71.89    6.10
   0  -2   3   69.59    8.20
   0  -2   3   78.89    7.10
   0  -2   3   73.29    7.50
  -1   2  -3   79.59    8.60
  -1   2  -3   90.09    6.50
  -1   2  -3   74.99    6.40
  -1   2  -3   81.59    7.40
  -1   2  -3   80.09    8.80
  -1   2  -3   85.09    8.10
   1  -2   3   84.09    8.60
   1  -2   3   82.59    7.70
   1  -2   3   78.09    8.10
   1  -2   3   80.69    6.20
   1  -2   3   86.69    6.50
   1  -2   3   94.99    9.00
   1  -2   3   77.39    6.90
  -2   2  -3  179.18    9.50
  -2   2  -3  179.98   10.60
  -2   2  -3  166.38    9.50
  -2   2  -3  190.38   12.10
  -2   2  -3  186.58   12.70
   2  -2   3  197.38   10.20
   2  -2   3  188.38   13.20
   2  -2   3  193.88   13.00
   2  -2   3  186.68   12.00
   2  -2   3  170.68    9.40
  -3   2  -3  499.45   21.60
  -3   2  -3  530.95   23.20
  -3   2  -3  520.05   23.50
  -3   2  -3  501.75   20.40
  -3   2  -3  501.25   24.60
   3  -2   3  458.05   20.20
   3  -2   3  495.75   19.30
   3  -2   3  501.45   23.10
   3  -2   3  441.96   19.20
   3  -2   3  513.45   21.40
   3  -2   3  503.85   23.90
  -4   2  -3  522.35   23.00
  -4   2  -3  559.04   26.60
  -4   2  -3  520.35   24.70
  -4   2  -3  525.45   22.30
   4  -2   3  524.85   25.00
   4  -2   3  530.95   21.50
   4  -2   3  452.65   21.40
   4  -2   3  549.15   23.90
  -5   2  -3  156.18   16.60
  -5   2  -3  166.88   12.80
  -5   2  -3  187.88   13.20
  -5   2  -3  190.38   16.50
  -5   2  -3  175.58   14.60
   5  -2   3  171.38   16.50
   5  -2   3  148.29   13.60
   5  -2   3  178.18   13.50
   5  -2   3  174.58   16.80
   5  -2   3  179.58   11.70
  -6   2  -3   12.70    9.10
  -6   2  -3    5.00   11.40
  -6   2  -3   19.80    7.50
  -6   2  -3   22.20    7.70
  -6   2  -3   17.00    8.00
   6  -2   3    5.50    6.30
   6  -2   3   15.50   10.10
   6  -2   3   10.60    8.30
   6  -2   3   12.30    9.60
   6  -2   3   16.50   10.90
  -7   2  -3    6.70    8.40
  -7   2  -3   -2.40   10.40
  -7   2  -3   25.70    8.90
  -7   2  -3   18.90   13.90
   7  -2   3   15.70   13.30
   7  -2   3    4.30   11.10
   7  -2   3  -12.70    9.80
   7  -2   3   16.50    8.60
   7  -2   3   20.60   12.40
  -8   2  -3   21.90   10.30
  -8   2  -3   17.90   13.50
  -8   2  -3    9.30   17.10
   8  -2   3    6.20   12.80
   8  -2   3   43.40   16.00
   8  -2   3   10.90   11.10
  -9   2  -3  -30.90   19.60
  -9   2  -3    4.30   15.00
   9  -2   3   -1.30   21.90
   9  -2   3   11.90   22.40
   9  -2   3  -12.10   15.30
   9  -2   3    9.60   20.20
 -10   2  -3   86.89   17.10
  10  -2   3   51.29   21.70
  10  -2   3  125.99   29.60
  11   1  -3    6.90   22.50
  11   1  -3   49.50   21.80
 -11  -1   3   63.69   27.60
 -11  -1   3  -21.60   18.50
 -11  -1   3   21.60   54.09
  10   1  -3  -13.60   20.10
  10   1  -3   10.20   16.60
  10   1  -3   24.30   16.90
 -10  -1   3   14.40   31.10
 -10  -1   3   12.00   18.60
 -10  -1   3   12.60   14.30
   9   1  -3  -14.30   16.60
   9   1  -3   39.00   14.10
   9   1  -3   10.00   13.60
  -9  -1   3   18.40   12.40
  -9  -1   3   -7.90   12.70
  -9  -1   3   45.30   14.50
   8   1  -3  185.88   24.90
   8   1  -3  199.68   20.90
   8   1  -3  158.08   18.70
   8   1  -3  196.48   22.30
  -8  -1   3  199.98   19.90
  -8  -1   3  209.08   23.00
  -8  -1   3  139.99   18.30
  -8  -1   3  193.48   22.70
   7   1  -3  190.68   17.10
   7   1  -3  217.78   14.90
   7   1  -3  197.88   21.80
   7   1  -3  221.18   20.10
  -7  -1   3  178.88   22.50
  -7  -1   3  219.98   19.20
  -7  -1   3  193.48   17.70
  -7  -1   3  204.48   17.60
   6   1  -3  491.15   26.50
   6   1  -3  469.65   24.40
   6   1  -3  436.46   22.00
  -6  -1   3  475.15   24.00
  -6  -1   3  433.16   24.20
  -6  -1   3  426.46   24.80
  -6  -1   3  442.16   24.50
   5   1  -3  793.72   32.30
   5   1  -3  809.82   35.70
   5   1  -3  807.02   34.30
  -5  -1   3  833.12   34.00
  -5  -1   3  778.82   34.00
  -5  -1   3  785.22   33.60
  -5  -1   3  732.73   33.30
  -5  -1   3  805.22   34.80
   4   1  -3  431.66   20.80
   4   1  -3  502.45   21.00
   4   1  -3  460.95   21.80
   4   1  -3  465.75   24.20
  -4  -1   3  493.05   22.30
  -4  -1   3  483.35   21.90
  -4  -1   3  470.35   21.10
  -4  -1   3  469.35   22.80
  -4  -1   3  488.35   22.40
   3   1  -3  239.88   13.30
   3   1  -3  218.38   11.50
   3   1  -3  245.78   15.10
   3   1  -3  237.58   12.50
  -3  -1   3  233.08   12.80
  -3  -1   3  210.18   13.10
  -3  -1   3  238.78   13.10
  -3  -1   3  230.08   12.80
  -3  -1   3  224.68   11.70
  -3  -1   3  221.98   11.20
   2   1  -3  362.36   18.30
   2   1  -3  376.46   17.40
   2   1  -3  395.36   17.00
   2   1  -3  382.86   16.40
   2   1  -3  368.36   15.00
   2   1  -3  356.36   17.10
  -2  -1   3  373.46   17.30
  -2  -1   3  382.06   15.10
  -2  -1   3  382.86   17.00
  -2  -1   3  374.46   16.60
  -2  -1   3  385.26   16.60
  -2  -1   3  385.96   16.50
   1   1  -3  752.02   30.40
   1   1  -3  780.52   30.30
   1   1  -3  770.02   28.90
   1   1  -3  792.42   29.00
   1   1  -3  750.12   30.00
   1   1  -3  788.32   28.60
   1   1  -3  790.32   29.50
  -1  -1   3  789.62   30.40
  -1  -1   3  759.22   28.50
  -1  -1   3  767.42   30.00
  -1  -1   3  796.42   29.00
  -1  -1   3  793.22   29.90
  -1  -1   3  797.32   29.00
  -1  -1   3  751.82   30.10
  -1  -1   3  758.02   29.40
   0   1  -3    4.30    3.40
   0   1  -3   -1.10    3.50
   0   1  -3    7.00    3.90
   0   1  -3    2.40    3.40
   0   1  -3    4.20    4.40
   0   1  -3    6.20    2.10
   0   1  -3    4.40    3.60
   0  -1   3    4.90    3.50
   0  -1   3    0.60    3.90
   0  -1   3    2.90    3.10
   0  -1   3    4.90    3.40
   0  -1   3   10.10    4.60
   0  -1   3    3.40    2.10
   0  -1   3    4.90    2.90
   0  -1   3    6.10    3.30
   0  -1   3    2.10    3.60
  -1   1  -3    3.20    5.00
  -1   1  -3    0.60    4.20
  -1   1  -3    6.10    3.50
  -1   1  -3    5.60    4.10
  -1   1  -3    5.90    1.80
  -1   1  -3    6.90    3.80
  -1   1  -3    5.00    2.60
   1  -1   3    3.80    4.80
   1  -1   3    2.50    3.20
   1  -1   3    6.60    2.10
   1  -1   3    1.20    3.50
   1  -1   3    8.70    4.80
   1  -1   3    6.60    3.80
   1  -1   3    2.80    2.50
   1  -1   3    4.10    4.90
  -2   1  -3  603.44   25.00
  -2   1  -3  584.14   21.90
  -2   1  -3  591.84   21.70
  -2   1  -3  555.94   25.70
  -2   1  -3  579.94   23.50
  -2   1  -3  591.44   25.30
   2  -1   3  555.74   21.60
   2  -1   3  604.64   25.00
   2  -1   3  565.14   23.50
   2  -1   3  599.44   24.00
   2  -1   3  591.74   21.90
   2  -1   3  569.34   25.50
  -3   1  -3 1159.28   42.20
  -3   1  -3 1180.98   45.90
  -3   1  -3 1158.88   43.70
  -3   1  -3 1161.38   42.80
  -3   1  -3 1196.68   45.90
   3  -1   3 1214.08   44.70
   3  -1   3 1062.39   42.50
   3  -1   3 1232.38   42.90
   3  -1   3 1181.18   47.00
   3  -1   3 1184.58   45.90
   3  -1   3 1039.00   41.90
  -4   1  -3  587.24   28.30
  -4   1  -3  535.55   22.90
  -4   1  -3  547.85   24.20
  -4   1  -3  590.34   27.30
  -4   1  -3  570.54   27.00
  -4   1  -3  552.54   34.90
   4  -1   3  568.84   23.50
   4  -1   3  590.44   23.90
   4  -1   3  560.84   27.30
   4  -1   3  619.14   28.60
   4  -1   3  580.44   26.20
  -5   1  -3  130.99   15.20
  -5   1  -3  103.59   15.10
  -5   1  -3  130.99   13.70
  -5   1  -3  121.49   13.80
  -5   1  -3  116.29   11.30
   5  -1   3  131.79   11.50
   5  -1   3  117.09   15.50
   5  -1   3  104.59   12.80
   5  -1   3  124.39   15.80
   5  -1   3  128.69   11.90
  -6   1  -3  143.09   16.20
  -6   1  -3  149.99   15.40
  -6   1  -3  199.28   20.20
  -6   1  -3  182.28   18.30
   6  -1   3  155.98   15.30
   6  -1   3  160.68   14.90
   6  -1   3  162.68   17.10
   6  -1   3  141.09   20.20
  -7   1  -3  124.59   23.10
  -7   1  -3  114.59   16.30
  -7   1  -3  141.19   22.00
  -7   1  -3  137.99   21.00
  -7   1  -3  109.29   14.80
   7  -1   3   98.79   16.20
   7  -1   3   96.89   18.30
   7  -1   3   87.79   14.00
   7  -1   3   93.59   20.40
   7  -1   3   78.69   17.10
  -8   1  -3   55.09   15.20
  -8   1  -3  125.79   36.30
   8  -1   3   58.19   17.90
   8  -1   3   37.40   11.90
   8  -1   3   62.09   14.60
  -9   1  -3  180.88   35.50
  -9   1  -3  157.18   22.00
   9  -1   3  161.28   28.50
   9  -1   3  172.88   29.80
   9  -1   3  238.68   39.30
   9  -1   3  177.48   29.70
  10  -1   3  131.49   63.29
  10  -1   3  207.88   47.80
  10  -1   3  111.49   22.10
  11   0  -3   54.79   21.60
  11   0  -3   68.29   22.50
 -11   0   3   43.70   25.10
 -11   0   3   20.00   17.30
  10   0  -3   25.80   23.40
  10   0  -3   39.20   17.70
  10   0  -3   45.30   17.20
 -10   0   3   41.30   14.60
   9   0  -3    6.70   18.10
   9   0  -3    1.80   17.20
   9   0  -3    3.60   21.00
  -9   0   3   41.60   12.60
  -9   0   3   18.20   14.70
  -9   0   3   46.30   14.70
   8   0  -3  -16.50    9.80
   8   0  -3    0.70   13.40
   8   0  -3   10.20    9.70
   8   0  -3  -12.30   10.10
  -8   0   3   -0.20   10.40
  -8   0   3    8.40    9.70
  -8   0   3  -10.70    8.80
  -8   0   3   -7.10   10.80
   7   0  -3  592.44   32.30
   7   0  -3  502.35   27.90
   7   0  -3  530.35   26.30
   7   0  -3  589.34   30.30
  -7   0   3  559.64   29.90
  -7   0   3  617.04   33.40
  -7   0   3  603.04   29.40
  -7   0   3  603.04   29.50
  -7   0   3  575.14   29.80
   6   0  -3  853.21   34.90
   6   0  -3  918.41   38.70
   6   0  -3  934.11   41.10
   6   0  -3  898.91   37.20
  -6   0   3  879.51   37.90
  -6   0   3  808.22   37.00
  -6   0   3  927.31   38.90
  -6   0   3  838.72   37.70
  -6   0   3  899.21   37.90
   5   0  -3  571.84   27.60
   5   0  -3  503.45   21.80
   5   0  -3  517.85   24.00
   5   0  -3  528.05   25.30
  -5   0   3  505.55   23.90
  -5   0   3  525.45   25.20
  -5   0   3  499.65   23.30
  -5   0   3  531.85   24.40
  -5   0   3  540.45   24.40
   4   0  -3    9.40    5.00
   4   0  -3   15.40    7.20
   4   0  -3    5.80    3.30
   4   0  -3    9.20    3.50
   4   0  -3   -0.20    4.60
  -4   0   3    6.50    4.40
  -4   0   3    9.10    4.80
  -4   0   3    0.50    5.20
  -4   0   3    8.70    5.10
  -4   0   3    7.00    4.70
   3   0  -3   35.00    7.20
   3   0  -3   15.00    5.90
   3   0  -3   23.90    6.60
   3   0  -3   22.70    3.70
   3   0  -3   19.80    3.50
  -3   0   3   28.00    4.70
  -3   0   3   25.20    5.00
  -3   0   3   22.70    4.50
  -3   0   3   29.00    4.40
  -3   0   3   22.30    4.90
  -3   0   3   22.90    5.50
   2   0  -3   19.30    5.00
   2   0  -3   15.00    5.80
   2   0  -3   23.80    5.00
   2   0  -3   15.20    4.40
   2   0  -3   14.30    3.60
   2   0  -3   18.20    4.70
   2   0  -3   18.00    4.20
  -2   0   3   14.90    4.40
  -2   0   3   13.00    4.10
  -2   0   3   13.40    4.10
  -2   0   3   16.30    3.90
  -2   0   3   17.90    3.70
  -2   0   3   15.80    4.80
  -2   0   3   20.90    4.40
   1   0  -3 1428.86   53.79
   1   0  -3 1494.65   54.39
   1   0  -3 1473.85   54.19
   1   0  -3 1544.05   53.89
   1   0  -3 1456.45   52.19
   1   0  -3 1480.95   53.89
   1   0  -3 1535.25   53.39
   1   0  -3 1479.85   53.79
  -1   0   3 1436.66   53.69
  -1   0   3 1442.46   53.69
  -1   0   3 1403.76   53.89
  -1   0   3 1513.25   53.59
  -1   0   3 1485.55   52.29
  -1   0   3 1456.55   53.29
  -1   0   3 1412.46   53.89
  -1   0   3 1520.25   53.59
   0   0  -3 9461.85  335.47
   0   0  -3 9588.74  336.77
   0   0  -3 9760.82  336.37
   0   0  -3 9966.90  337.07
   0   0  -3 9962.70  336.27
   0   0  -3 9322.37  336.37
   0   0  -3 9519.15  335.37
   0   0  -3 9582.74  335.37
   0   0   3 9999.00  336.97
   0   0   3 9637.74  336.37
   0   0   3 9503.75  336.47
   0   0   3 9432.86  335.37
   0   0   3 9803.92  335.47
   0   0   3 9486.05  336.37
   0   0   3 9491.15  336.77
   0   0   3 9465.05  336.07
  -1   0  -3 1116.79   41.60
  -1   0  -3 1084.59   42.80
  -1   0  -3 1138.79   44.70
  -1   0  -3 1159.48   43.20
  -1   0  -3 1142.29   40.60
  -1   0  -3 1135.09   43.20
   1   0   3 1129.29   40.60
   1   0   3 1123.79   42.00
   1   0   3 1083.79   42.80
   1   0   3 1102.29   41.50
   1   0   3 1070.99   42.70
   1   0   3 1099.39   43.00
  -2   0  -3 1619.54   60.89
  -2   0  -3 1718.13   63.19
  -2   0  -3 1762.42   64.79
  -2   0  -3 1711.43   63.69
  -2   0  -3 1676.73   61.49
   2   0   3 1704.13   62.59
   2   0   3 1717.23   63.29
   2   0   3 1669.53   63.99
   2   0   3 1606.34   61.39
   2   0   3 1722.63   60.99
  -3   0  -3 1229.18   48.00
  -3   0  -3 1265.07   51.19
  -3   0  -3 1308.37   52.59
  -3   0  -3 1314.27   50.69
  -3   0  -3 1327.77   51.19
   3   0   3 1293.27   49.80
   3   0   3 1336.87   52.29
   3   0   3 1292.37   49.99
   3   0   3 1324.87   48.40
  -4   0  -3  548.45   25.10
  -4   0  -3  497.15   21.90
  -4   0  -3  525.15   26.20
  -4   0  -3  503.35   25.60
   4   0   3  543.65   26.90
   4   0   3  518.55   24.50
   4   0   3  500.45   22.70
  -5   0  -3   38.60   11.60
  -5   0  -3   25.70    7.20
  -5   0  -3   36.80    9.70
  -5   0  -3   31.30    9.30
  -5   0  -3   45.00    9.00
   5   0   3   37.60    8.10
   5   0   3   24.00    5.90
   5   0   3   49.00    8.80
   5   0   3   36.20    7.00
   5   0   3   40.60   10.70
  -6   0  -3   12.80    9.30
  -6   0  -3   25.90   11.70
  -6   0  -3    8.90   10.40
  -6   0  -3    1.90    7.00
  -6   0  -3   12.20    7.90
   6   0   3    9.20    7.30
   6   0   3    1.70    8.40
   6   0   3   19.90   12.10
   6   0   3    7.60    7.60
  -7   0  -3   26.90   15.20
  -7   0  -3   36.20   15.20
  -7   0  -3   38.90    8.80
  -7   0  -3   43.90   12.90
   7   0   3   18.90   15.90
   7   0   3   36.10   10.10
  -8   0  -3   79.09   20.90
  -8   0  -3   61.69   16.10
  -8   0  -3   92.79   19.50
  -8   0  -3   57.99   12.40
   8   0   3   54.99   18.10
   8   0   3  112.19   22.30
  -9   0  -3   59.49   24.80
   9   0   3   78.09   19.60
   9   0   3   57.59   28.10
   9   0   3   88.79   18.30
   9   0   3  128.89   27.40
 -10   0  -3  111.09   31.90
 -10   0  -3   90.59   26.50
  10   0   3  105.39   24.40
  10   0   3  115.59   36.90
  10   0   3  179.78   37.00
  11  -1  -3  -11.80   26.70
  11  -1  -3    5.40   19.60
  11  -1  -3   17.20   20.30
 -11   1   3   35.90   23.50
 -11   1   3   -5.30   22.20
 -11   1   3   21.30   16.90
  10  -1  -3   18.30   16.80
  10  -1  -3   51.69   17.20
  10  -1  -3   77.49   24.10
 -10   1   3   34.30   13.90
   9  -1  -3   60.69   15.90
   9  -1  -3   59.09   15.30
   9  -1  -3   66.29   18.40
  -9   1   3   32.00   11.20
  -9   1   3   47.00   13.50
  -9   1   3   46.80   13.10
   8  -1  -3    9.70    9.50
   8  -1  -3    8.50   12.70
   8  -1  -3    0.50   11.00
   8  -1  -3   22.90   13.80
  -8   1   3    2.20   10.20
  -8   1   3   -4.20    8.60
  -8   1   3  -11.70    9.40
  -8   1   3   -9.70    7.90
   7  -1  -3  171.38   17.20
   7  -1  -3  163.98   16.70
   7  -1  -3  145.79   15.10
   7  -1  -3  162.68   21.20
  -7   1   3  163.18   16.10
  -7   1   3  154.08   16.00
  -7   1   3  161.88   16.90
  -7   1   3  205.78   16.40
  -7   1   3  171.88   15.20
   6  -1  -3  784.12   33.40
   6  -1  -3  717.13   31.50
   6  -1  -3  772.62   36.90
  -6   1   3  715.33   31.90
  -6   1   3  779.32   33.60
  -6   1   3  765.02   33.50
  -6   1   3  749.42   32.80
  -6   1   3  788.22   33.40
   5  -1  -3   62.09   11.90
   5  -1  -3   45.70    8.70
   5  -1  -3   34.80    5.70
   5  -1  -3   43.70    7.30
  -5   1   3   32.40    5.90
  -5   1   3   40.00    8.50
  -5   1   3   48.40    8.50
  -5   1   3   41.60    8.90
  -5   1   3   38.20    7.40
  -5   1   3   24.20    7.20
   4  -1  -3  794.72   33.80
   4  -1  -3  739.83   29.50
   4  -1  -3  694.13   29.40
   4  -1  -3  751.92   28.50
   4  -1  -3  760.02   30.90
  -4   1   3  785.42   30.00
  -4   1   3  735.53   29.50
  -4   1   3  712.73   28.10
  -4   1   3  737.23   30.30
  -4   1   3  732.13   32.50
  -4   1   3  748.03   30.70
  -4   1   3  786.72   31.40
   3  -1  -3    3.90    3.70
   3  -1  -3    4.70    4.80
   3  -1  -3   12.60    6.40
   3  -1  -3    5.30    4.40
  -3   1   3   10.60    5.30
  -3   1   3    9.10    4.40
  -3   1   3   -0.30    3.20
  -3   1   3    3.70    3.20
  -3   1   3   -0.10    3.40
  -3   1   3    5.50    3.90
   2  -1  -3   86.99    8.30
   2  -1  -3   88.39    7.30
   2  -1  -3   71.89    9.60
   2  -1  -3   72.89    9.80
   2  -1  -3   73.09    6.90
  -2   1   3   78.29    7.60
  -2   1   3   72.09    6.50
  -2   1   3   75.69    6.90
  -2   1   3   74.49    8.60
  -2   1   3   76.19    7.40
  -2   1   3   81.69    6.20
   1  -1  -3   38.10    6.30
   1  -1  -3   44.90    6.50
   1  -1  -3   42.40    7.40
   1  -1  -3   42.10    5.40
   1  -1  -3   40.80    6.90
   1  -1  -3   35.90    7.00
   1  -1  -3   35.30    6.20
   1  -1  -3   28.30    5.10
  -1   1   3   39.10    6.90
  -1   1   3   36.30    6.50
  -1   1   3   33.60    6.40
  -1   1   3   35.50    6.00
  -1   1   3   33.40    6.30
  -1   1   3   38.50    5.50
  -1   1   3   43.70    4.80
  -1   1   3   40.90    6.10
   0  -1  -3  280.37   13.90
   0  -1  -3  268.67   12.20
   0  -1  -3  256.67   12.80
   0  -1  -3  276.17   13.60
   0  -1  -3  287.57   12.10
   0  -1  -3  286.07   13.80
   0  -1  -3  276.17   14.90
   0  -1  -3  296.87   15.20
   0   1   3  291.47   12.30
   0   1   3  289.97   15.80
   0   1   3  299.47   13.30
   0   1   3  276.17   13.40
   0   1   3  269.77   13.20
   0   1   3  288.97   14.00
   0   1   3  270.87   13.30
   0   1   3  296.67   13.40
   0   1   3  283.77   14.20
  -1  -1  -3 4730.03  170.58
  -1  -1  -3 4897.81  170.58
  -1  -1  -3 4791.42  171.38
  -1  -1  -3 4914.61  172.28
   1   1   3 4959.80  171.58
   1   1   3 4901.61  170.48
   1   1   3 4902.91  171.48
   1   1   3 4762.02  171.98
   1   1   3 4705.93  170.58
  -2  -1  -3  554.74   26.00
  -2  -1  -3  566.54   22.00
  -2  -1  -3  520.75   24.90
  -2  -1  -3  572.84   24.40
  -2  -1  -3  528.25   24.60
   2   1   3  557.24   25.40
   2   1   3  544.85   22.50
   2   1   3  513.45   22.10
   2   1   3  547.45   24.10
  -3  -1  -3 1069.29   43.20
  -3  -1  -3 1042.10   39.80
  -3  -1  -3 1089.19   44.00
   3   1   3 1073.39   41.20
  -4  -1  -3  455.45   25.90
  -4  -1  -3  483.85   23.90
  -4  -1  -3  427.46   24.20
  -4  -1  -3  423.16   19.30
  -4  -1  -3  476.25   25.00
   4   1   3  483.95   22.40
   4   1   3  476.45   25.60
   4   1   3  476.95   23.30
  -5  -1  -3   20.70    8.70
  -5  -1  -3   10.40    5.40
  -5  -1  -3   30.50    9.30
  -5  -1  -3   23.90   10.40
  -5  -1  -3   23.20    7.20
   5   1   3   28.00    8.30
   5   1   3    7.80    9.90
   5   1   3   18.70    6.90
  -6  -1  -3  169.48   21.20
  -6  -1  -3  136.59   17.10
  -6  -1  -3  114.79   11.30
  -6  -1  -3  129.69   19.80
  -6  -1  -3  151.88   21.00
   6   1   3  138.59   22.50
   6   1   3  145.19   17.40
   6   1   3  144.59   16.60
  -7  -1  -3  336.57   28.90
  -7  -1  -3  392.26   32.30
  -7  -1  -3  329.57   24.80
  -7  -1  -3  350.76   30.90
   7   1   3  379.26   34.00
   7   1   3  384.16   25.80
   7   1   3  303.27   26.00
  -8  -1  -3  155.78   22.70
  -8  -1  -3  240.08   31.60
  -8  -1  -3  241.98   35.80
   8   1   3  176.18   25.80
   8   1   3  191.28   36.70
   8   1   3  197.58   25.90
  -9  -1  -3   65.89   22.70
  -9  -1  -3   47.30   15.70
  -9  -1  -3   80.19   26.20
   9   1   3   91.39   19.70
   9   1   3   54.49   18.70
   9   1   3   63.29   27.20
   9   1   3   47.40   28.60
 -10  -1  -3   97.69   32.70
 -10  -1  -3   32.90   27.30
  10   1   3  -19.60   50.69
  10   1   3    7.40   38.70
  11  -2  -3    0.20   18.60
  11  -2  -3  -30.60   29.70
  11  -2  -3   10.10   19.70
  11  -2  -3   11.80   26.20
 -11   2   3  -22.20   20.30
 -11   2   3   -8.80   14.90
 -11   2   3   48.70   23.70
  10  -2  -3   12.30   17.70
  10  -2  -3   18.10   17.50
  10  -2  -3    2.30   15.60
  10  -2  -3   38.00   22.10
 -10   2   3   17.10   13.30
 -10   2   3   35.80   16.80
   9  -2  -3   86.19   16.50
   9  -2  -3   81.29   14.10
   9  -2  -3  103.69   20.10
   9  -2  -3   85.19   20.60
   9  -2  -3  115.29   23.80
  -9   2   3   85.29   17.60
  -9   2   3   51.39   11.70
  -9   2   3  119.69   20.30
  -9   2   3   69.69   13.30
   8  -2  -3  162.88   19.60
   8  -2  -3  138.39   18.10
   8  -2  -3  155.28   20.20
   8  -2  -3  132.59   25.30
   8  -2  -3  128.89   16.90
  -8   2   3  117.49   16.60
  -8   2   3  145.69   16.20
  -8   2   3  159.38   17.30
  -8   2   3  155.38   15.50
  -8   2   3  113.29   17.70
   7  -2  -3  504.55   27.60
   7  -2  -3  546.15   28.70
   7  -2  -3  574.84   32.20
  -7   2   3  561.14   27.10
  -7   2   3  584.34   28.20
  -7   2   3  508.25   25.80
  -7   2   3  513.55   26.50
  -7   2   3  541.05   27.10
   6  -2  -3  485.85   24.10
   6  -2  -3  488.65   24.10
   6  -2  -3  521.25   28.70
   6  -2  -3  555.14   26.20
  -6   2   3  541.05   24.80
  -6   2   3  488.35   24.60
  -6   2   3  548.05   27.10
  -6   2   3  538.45   25.50
  -6   2   3  483.75   23.70
  -6   2   3  465.95   22.80
   5  -2  -3  386.76   19.50
   5  -2  -3  386.06   22.80
   5  -2  -3  428.86   22.90
   5  -2  -3  382.96   18.40
  -5   2   3  391.56   19.30
  -5   2   3  385.46   18.30
  -5   2   3  410.86   20.60
  -5   2   3  405.36   21.60
   4  -2  -3   22.10    5.00
   4  -2  -3   15.60    5.20
   4  -2  -3   24.80    5.10
   4  -2  -3   18.90    5.90
   4  -2  -3   24.50    4.60
   4  -2  -3   21.70    7.20
  -4   2   3   19.90    6.70
  -4   2   3   26.70    5.60
  -4   2   3   27.50    6.00
  -4   2   3   20.10    5.30
  -4   2   3   27.50    6.20
   3  -2  -3   18.20    5.40
   3  -2  -3   15.90    4.60
   3  -2  -3   12.20    4.10
  -3   2   3   13.50    3.20
  -3   2   3   10.20    4.30
  -3   2   3   21.00    5.90
  -3   2   3   10.70    3.60
  -3   2   3   15.40    4.60
   2  -2  -3  149.59   10.90
   2  -2  -3  153.68    8.00
   2  -2  -3  162.08   10.70
   2  -2  -3  145.69    8.50
  -2   2   3  144.39    7.80
  -2   2   3  151.38   10.60
  -2   2   3  151.48    7.90
  -2   2   3  165.68    7.90
  -2   2   3  144.99   10.30
  -2   2   3  159.98   10.20
   1  -2  -3   -0.50    3.80
   1  -2  -3    1.80    4.20
   1  -2  -3    1.80    3.80
   1  -2  -3    6.00    3.90
   1  -2  -3   -1.00    4.10
  -1   2   3   -0.10    3.80
  -1   2   3    5.80    3.60
  -1   2   3    0.10    3.50
  -1   2   3    4.70    4.30
  -1   2   3    2.00    3.00
  -1   2   3    5.10    4.00
   0  -2  -3  893.01   34.30
   0  -2  -3  862.61   34.80
   0  -2  -3  937.11   34.20
   0  -2  -3  887.71   33.20
   0  -2  -3  919.81   36.10
   0   2   3  898.51   35.10
   0   2   3  854.31   34.10
   0   2   3  884.61   33.20
   0   2   3  894.51   34.50
   0   2   3  918.21   34.00
   0   2   3  900.31   34.30
   0   2   3  858.11   34.80
   0   2   3  859.71   34.30
  -1  -2  -3 1015.60   38.60
  -1  -2  -3 1063.19   41.80
  -1  -2  -3 1010.80   40.10
  -1  -2  -3  993.60   37.00
  -1  -2  -3 1005.90   40.90
  -1  -2  -3 1044.30   39.70
   1   2   3 1062.59   37.10
   1   2   3 1044.00   40.60
   1   2   3 1017.60   40.10
   1   2   3  975.90   38.50
   1   2   3 1019.20   39.20
  -2  -2  -3  169.18   12.60
  -2  -2  -3  170.78   13.90
  -2  -2  -3  149.49   12.90
  -2  -2  -3  177.68   14.80
  -2  -2  -3  171.88    9.60
   2   2   3  175.88   13.70
   2   2   3  164.18   12.60
   2   2   3  162.08   11.30
  -3  -2  -3  473.85   19.00
  -3  -2  -3  476.35   24.10
  -3  -2  -3  477.15   29.80
  -3  -2  -3  498.65   25.40
  -3  -2  -3  477.35   23.70
   3   2   3  445.96   24.20
   3   2   3  458.35   22.10
   3   2   3  456.55   22.60
  -4  -2  -3   31.60   10.80
  -4  -2  -3   68.19   14.00
  -4  -2  -3   50.89    6.60
  -4  -2  -3   66.09   12.00
  -4  -2  -3   64.59   13.30
   4   2   3   59.19   11.10
   4   2   3   41.20    8.40
   4   2   3   40.60   10.50
   4   2   3   42.90    7.80
  -5  -2  -3   10.00    4.90
  -5  -2  -3    8.10   10.90
  -5  -2  -3   15.00    7.90
  -5  -2  -3   18.40   10.50
   5   2   3    7.20    8.00
   5   2   3   -6.00   10.40
   5   2   3   15.20    7.60
  -6  -2  -3   50.59   14.00
  -6  -2  -3   29.60   12.60
  -6  -2  -3   54.69   15.80
   6   2   3   46.00   10.80
   6   2   3   63.69   16.60
   6   2   3   48.10   10.90
  -7  -2  -3   40.00   11.80
  -7  -2  -3   38.80   15.10
   7   2   3   59.89   13.00
   7   2   3   92.39   34.60
  -8  -2  -3  312.47   35.50
  -8  -2  -3  276.87   40.80
  -8  -2  -3  377.46   35.70
   8   2   3  292.67   31.00
   8   2   3  231.08   42.30
   8   2   3  296.37   28.90
  -9  -2  -3  191.98   40.20
   9   2   3  106.79   21.40
   9   2   3   64.19   35.40
   9   2   3  147.29   29.80
  11  -3  -3   14.80   20.00
  11  -3  -3  -10.70   19.90
  11  -3  -3   42.60   27.40
 -11   3   3    6.10   15.60
  10  -3  -3   20.60   23.10
  10  -3  -3   35.50   24.50
  10  -3  -3   24.10   18.00
  10  -3  -3   20.90   14.70
  10  -3  -3   52.19   17.00
 -10   3   3    4.20   12.20
 -10   3   3   15.30   13.10
 -10   3   3    1.40   14.30
   9  -3  -3   21.70   16.10
   9  -3  -3   47.90   18.30
   9  -3  -3   12.20   12.40
   9  -3  -3   24.20   11.90
   9  -3  -3   31.00   14.40
  -9   3   3   26.10   10.30
  -9   3   3   17.50   10.60
  -9   3   3   14.00   12.40
   8  -3  -3  140.99   17.60
   8  -3  -3  154.38   18.40
   8  -3  -3  133.79   20.50
   8  -3  -3  134.99   24.50
  -8   3   3  153.78   15.90
  -8   3   3  153.28   18.00
  -8   3   3  168.78   16.90
  -8   3   3  115.09   21.00
   7  -3  -3  167.18   18.00
   7  -3  -3  181.38   16.00
   7  -3  -3  219.78   18.40
   7  -3  -3  172.68   22.00
  -7   3   3  163.88   15.00
  -7   3   3  201.58   19.00
  -7   3   3  207.08   17.30
  -7   3   3  185.08   14.90
  -7   3   3  189.78   16.70
   6  -3  -3    0.70    7.40
   6  -3  -3    4.20    7.50
   6  -3  -3   16.90    7.40
   6  -3  -3   13.70    8.60
  -6   3   3   12.80    6.50
  -6   3   3    1.10    5.00
  -6   3   3    8.90    6.00
  -6   3   3   -1.60    5.90
  -6   3   3   -4.40    6.80
   5  -3  -3  106.29   11.80
   5  -3  -3  121.99   12.90
   5  -3  -3  132.09   12.60
   5  -3  -3   88.19   10.20
  -5   3   3  104.89   12.50
  -5   3   3   99.09    9.30
  -5   3   3  127.39   12.60
  -5   3   3  116.09    9.00
  -5   3   3  113.19   11.70
   4  -3  -3    7.40    5.00
   4  -3  -3    5.10    5.20
   4  -3  -3    5.30    4.60
   4  -3  -3    3.40    4.00
  -4   3   3   13.40    3.80
  -4   3   3    8.80    3.30
  -4   3   3    2.10    4.40
   3  -3  -3  146.49   11.60
   3  -3  -3  144.29   11.50
   3  -3  -3  147.79    9.30
  -3   3   3  133.39    8.70
  -3   3   3  145.39   11.60
  -3   3   3  151.98   11.60
  -3   3   3  146.99   10.30
   2  -3  -3    9.20    4.90
   2  -3  -3    5.20    4.90
   2  -3  -3    2.00    4.50
  -2   3   3    6.00    4.70
  -2   3   3    3.60    4.40
  -2   3   3   -2.80    4.30
  -2   3   3    8.80    4.70
   1  -3  -3  879.11   34.20
   1  -3  -3  858.01   35.20
   1  -3  -3  826.22   33.70
  -1   3   3  852.01   32.20
  -1   3   3  889.51   34.80
  -1   3   3  881.11   34.40
  -1   3   3  886.71   34.00
  -1   3   3  831.72   32.20
  -1   3   3  860.81   34.00
  -1   3   3  857.31   32.60
   0  -3  -3 1414.46   54.09
   0  -3  -3 1365.06   51.79
   0  -3  -3 1291.77   51.09
   0  -3  -3 1400.36   51.89
   0  -3  -3 1382.46   53.19
   0   3   3 1426.96   53.09
   0   3   3 1467.75   51.99
   0   3   3 1348.47   51.79
   0   3   3 1410.36   51.39
   0   3   3 1430.76   52.29
   0   3   3 1408.36   52.79
  -1  -3  -3   72.69    7.50
  -1  -3  -3   86.39   11.80
  -1  -3  -3   68.69    9.90
  -1  -3  -3   63.09   11.00
  -1  -3  -3   73.79    7.10
  -1  -3  -3   75.09    9.50
   1   3   3   62.39    7.60
   1   3   3   77.09    9.90
   1   3   3   67.79    9.20
   1   3   3   84.09    9.50
   1   3   3   74.79    7.20
  -2  -3  -3  843.42   35.60
  -2  -3  -3  800.02   30.50
  -2  -3  -3  767.92   34.40
  -2  -3  -3  742.53   30.10
  -2  -3  -3  819.42   33.90
   2   3   3  761.12   29.90
   2   3   3  783.92   35.20
   2   3   3  846.32   33.90
   2   3   3  830.02   33.40
  -3  -3  -3   51.49   12.50
  -3  -3  -3   47.20    5.70
  -3  -3  -3   37.70    7.80
  -3  -3  -3   35.90    8.20
  -3  -3  -3   34.90   10.00
   3   3   3   60.69   10.20
   3   3   3   59.49   12.80
   3   3   3   50.39   10.20
  -4  -3  -3    5.50    8.80
  -4  -3  -3    7.10    9.90
  -4  -3  -3   -8.40    8.60
  -4  -3  -3   -8.40    6.80
   4   3   3    9.80   10.10
   4   3   3   -4.90    6.70
   4   3   3    4.00    6.40
  -5  -3  -3   22.50   12.10
  -5  -3  -3    6.00   13.10
  -5  -3  -3    9.00   10.40
  -5  -3  -3   16.10    9.30
   5   3   3    4.00    8.40
   5   3   3   -4.30   12.20
  -6  -3  -3   32.10   14.90
  -6  -3  -3   35.30   10.50
  -6  -3  -3   41.80   17.20
   6   3   3   21.50   11.40
   6   3   3   44.90   11.30
  -7  -3  -3   35.20   16.50
  -7  -3  -3   38.20   13.20
   7   3   3   30.90   13.40
   7   3   3   63.39   14.00
   7   3   3   66.49   23.40
  -8  -3  -3   62.89   19.30
  -8  -3  -3   73.49   24.60
   8   3   3   71.29   32.00
   8   3   3   64.19   18.10
   8   3   3   51.19   16.60
  -9  -3  -3   62.69   27.30
  -9  -3  -3   -8.80   29.90
  -9  -3  -3   93.69   35.30
   9   3   3    0.00   22.20
   9   3   3   35.90   21.20
  11  -4  -3   56.59   24.90
  11  -4  -3   63.39   19.30
  11  -4  -3    2.00   29.80
  11  -4  -3   63.49   20.40
  10  -4  -3   31.00   23.00
  10  -4  -3   42.70   26.10
  10  -4  -3   28.50   16.20
  10  -4  -3   29.00   22.30
 -10   4   3   12.80   15.30
 -10   4   3    5.80   13.00
 -10   4   3   20.40   13.70
   9  -4  -3  402.66   31.00
   9  -4  -3  458.25   34.20
   9  -4  -3  370.66   37.20
   9  -4  -3  424.46   29.90
  -9   4   3  393.96   25.30
  -9   4   3  433.96   27.80
  -9   4   3  413.66   27.50
  -9   4   3  368.26   32.10
  -9   4   3  412.16   27.30
   8  -4  -3  394.66   25.90
   8  -4  -3  397.86   28.00
   8  -4  -3  357.26   24.10
   8  -4  -3  399.16   28.00
   8  -4  -3  354.96   31.10
  -8   4   3  380.86   23.30
  -8   4   3  403.86   23.10
  -8   4   3  386.06   23.80
  -8   4   3  402.86   27.80
  -8   4   3  401.56   25.00
   7  -4  -3  224.88   20.20
   7  -4  -3  244.78   23.30
   7  -4  -3  203.98   18.40
   7  -4  -3  181.88   18.60
  -7   4   3  195.18   17.20
  -7   4   3  217.88   19.90
  -7   4   3  231.18   18.30
  -7   4   3  220.88   15.50
  -7   4   3  216.98   16.50
   6  -4  -3    8.00    8.30
   6  -4  -3   19.00    7.20
   6  -4  -3   10.50    8.70
  -6   4   3   10.40    6.70
  -6   4   3   15.40    8.10
  -6   4   3   12.50    5.90
  -6   4   3   26.60    6.70
  -6   4   3   16.90    5.20
   5  -4  -3   12.30    7.60
   5  -4  -3    6.70    5.90
   5  -4  -3   -1.50    6.70
   5  -4  -3    9.60    5.30
  -5   4   3    7.10    6.00
  -5   4   3    9.10    5.70
  -5   4   3    7.60    4.20
  -5   4   3    9.90    6.60
  -5   4   3    6.70    3.80
   4  -4  -3   58.19   10.40
   4  -4  -3   50.99    8.70
   4  -4  -3   46.90    9.70
  -4   4   3   64.19    9.20
  -4   4   3   54.79    8.30
  -4   4   3   67.79    9.90
  -4   4   3   60.39   10.00
   3  -4  -3  518.15   22.10
   3  -4  -3  511.05   24.10
   3  -4  -3  518.45   24.40
  -3   4   3  487.75   23.80
  -3   4   3  499.85   22.10
  -3   4   3  463.05   21.50
   2  -4  -3 1522.35   58.69
   2  -4  -3 1561.04   57.89
   2  -4  -3 1460.45   56.69
  -2   4   3 1534.35   56.99
  -2   4   3 1523.35   57.89
  -2   4   3 1494.25   57.99
   1  -4  -3  964.60   40.50
   1  -4  -3  970.40   39.60
   1  -4  -3 1022.80   39.30
  -1   4   3 1003.40   39.40
  -1   4   3 1043.30   40.40
  -1   4   3  948.31   37.10
  -1   4   3 1013.70   36.90
  -1   4   3  975.10   37.00
  -1   4   3  996.80   39.20
   0  -4  -3    5.80    6.20
   0  -4  -3    4.30    4.30
   0  -4  -3   -4.30    4.40
   0  -4  -3   -0.50    6.70
   0  -4  -3   -3.50    4.80
   0   4   3    3.80    5.50
   0   4   3    7.60    5.10
   0   4   3   11.30    4.90
   0   4   3    4.30    4.80
  -1  -4  -3  525.95   23.30
  -1  -4  -3  570.84   25.60
  -1  -4  -3  458.15   21.30
  -1  -4  -3  439.76   21.30
  -1  -4  -3  492.75   23.80
  -1  -4  -3  496.65   21.30
   1   4   3  529.75   25.30
   1   4   3  507.65   25.00
   1   4   3  506.75   21.50
   1   4   3  504.95   23.90
   1   4   3  448.56   22.40
  -2  -4  -3    6.70    6.50
  -2  -4  -3   20.80    5.90
  -2  -4  -3   16.20    4.40
  -2  -4  -3   21.80    8.00
  -2  -4  -3   16.40    7.60
  -2  -4  -3   13.70    7.20
   2   4   3   28.00    6.50
   2   4   3   20.60    5.80
   2   4   3   18.80    5.50
   2   4   3   11.20    4.60
  -3  -4  -3    2.00    6.90
  -3  -4  -3   16.20    6.00
  -3  -4  -3    0.40    9.40
  -3  -4  -3    8.50    8.80
  -3  -4  -3    6.60    8.60
   3   4   3   17.10    9.00
   3   4   3    6.20    5.50
   3   4   3   12.10    6.90
   3   4   3   19.90    6.70
  -4  -4  -3  -10.60   11.00
  -4  -4  -3    0.40   10.20
  -4  -4  -3    0.40    7.60
  -4  -4  -3   -3.30   11.70
   4   4   3    2.80    7.40
   4   4   3    2.10    7.50
   4   4   3    6.90   11.30
  -5  -4  -3   97.59   15.60
  -5  -4  -3   99.79   17.40
  -5  -4  -3   96.09   22.10
  -5  -4  -3   99.69   22.60
   5   4   3   93.69   16.20
   5   4   3   96.79   18.40
   5   4   3  110.29   24.30
  -6  -4  -3   64.29   16.80
  -6  -4  -3   42.00   25.20
  -6  -4  -3   93.99   19.30
   6   4   3   66.49   17.10
   6   4   3   84.49   14.40
  -7  -4  -3  182.88   36.30
  -7  -4  -3  127.89   22.20
   7   4   3  101.69   17.80
   7   4   3  140.49   26.60
  -8  -4  -3   86.89   29.30
  -8  -4  -3   65.59   33.50
  -8  -4  -3  120.59   29.40
   8   4   3   59.49   19.60
   8   4   3   66.89   19.70
  11  -5  -3  132.99   23.10
  11  -5  -3  210.48   48.00
  11  -5  -3  148.79   26.20
 -11   5   3  134.69   26.70
 -11   5   3  138.89   27.40
  10  -5  -3   55.79   23.10
  10  -5  -3  -10.30   17.50
  10  -5  -3   30.60   16.20
  10  -5  -3   42.20   19.50
 -10   5   3   22.40   18.00
 -10   5   3   20.50   13.00
 -10   5   3    1.60   19.50
   9  -5  -3  155.68   26.90
   9  -5  -3  159.58   24.20
   9  -5  -3   88.19   34.80
  -9   5   3  122.29   18.60
  -9   5   3  138.09   27.00
  -9   5   3  163.18   21.80
   8  -5  -3  611.34   36.30
   8  -5  -3  615.34   31.80
   8  -5  -3  619.74   34.60
   8  -5  -3  683.43   40.80
  -8   5   3  632.74   33.60
  -8   5   3  626.14   32.80
  -8   5   3  638.84   30.80
  -8   5   3  652.63   34.00
  -8   5   3  643.14   36.10
   7  -5  -3   80.49   15.00
   7  -5  -3   86.59   19.30
   7  -5  -3   56.19   13.20
   7  -5  -3   52.89   10.70
   7  -5  -3   54.59   12.60
  -7   5   3   59.49   11.20
  -7   5   3   72.89   12.90
  -7   5   3   44.00    8.60
  -7   5   3   46.70   10.30
  -7   5   3   57.09    9.10
   6  -5  -3  301.67   17.50
   6  -5  -3  308.07   19.70
   6  -5  -3  319.17   21.70
   6  -5  -3  257.57   18.70
  -6   5   3  255.37   15.00
  -6   5   3  299.17   16.90
  -6   5   3  246.58   14.00
  -6   5   3  287.47   20.50
  -6   5   3  296.57   19.50
   5  -5  -3    3.70    7.60
   5  -5  -3    6.30    6.40
   5  -5  -3   20.80    8.10
  -5   5   3    4.10    5.90
  -5   5   3   10.10    6.10
   4  -5  -3  239.58   17.10
   4  -5  -3  258.77   17.00
   4  -5  -3  250.37   15.50
  -4   5   3  229.58   16.50
  -4   5   3  221.48   14.40
  -4   5   3  257.77   16.30
   3  -5  -3   14.50    5.80
   3  -5  -3   17.80    6.40
   3  -5  -3   20.00    7.40
  -3   5   3   16.30    5.80
  -3   5   3   18.20    5.80
  -3   5   3   14.80    6.20
   2  -5  -3 1404.16   54.69
   2  -5  -3 1344.17   54.09
   2  -5  -3 1450.05   55.89
  -2   5   3 1459.15   55.29
  -2   5   3 1406.16   54.99
  -2   5   3 1364.06   53.59
   1  -5  -3  433.06   22.30
   1  -5  -3  477.55   22.80
   1  -5  -3  413.26   18.50
   1  -5  -3  436.26   20.60
  -1   5   3  400.86   20.90
  -1   5   3  477.75   22.50
  -1   5   3  430.06   21.30
  -1   5   3  397.56   18.40
  -1   5   3  424.56   17.90
  -1   5   3  413.06   18.10
   0  -5  -3   -1.20    5.80
   0  -5  -3   -5.20    5.30
   0  -5  -3    8.20    6.20
   0  -5  -3   10.90    7.70
   0  -5  -3    8.90    5.10
   0   5   3    9.10    5.20
   0   5   3    3.80    5.50
   0   5   3    1.20    5.90
  -1  -5  -3  374.26   21.40
  -1  -5  -3  398.06   22.40
  -1  -5  -3  391.26   22.60
  -1  -5  -3  363.06   17.70
  -1  -5  -3  401.76   20.50
   1   5   3  402.16   21.40
   1   5   3  386.56   20.20
   1   5   3  376.86   19.10
   1   5   3  353.66   21.70
  -2  -5  -3   12.80    8.60
  -2  -5  -3   16.10    5.00
  -2  -5  -3   25.70   10.00
  -2  -5  -3   16.00    4.80
  -2  -5  -3   15.10    8.50
   2   5   3   12.30    6.60
   2   5   3   31.30    9.10
   2   5   3   19.40    7.00
   2   5   3   21.40    7.20
  -3  -5  -3  356.06   25.10
  -3  -5  -3  370.56   24.80
  -3  -5  -3  323.77   25.00
  -3  -5  -3  367.66   22.90
   3   5   3  388.16   24.60
   3   5   3  363.66   22.20
   3   5   3  341.27   21.70
   3   5   3  334.57   18.70
  -4  -5  -3  121.19   22.50
  -4  -5  -3  162.88   18.00
  -4  -5  -3  144.19   23.60
  -4  -5  -3  162.98   21.90
   4   5   3  179.28   18.30
   4   5   3  163.98   18.80
   4   5   3  196.28   24.30
  -5  -5  -3  264.17   28.60
  -5  -5  -3  246.28   28.60
  -5  -5  -3  246.68   22.70
  -5  -5  -3  251.67   28.40
   5   5   3  222.08   23.50
   5   5   3  284.97   29.90
   5   5   3  252.77   24.90
  -6  -5  -3  196.48   35.90
  -6  -5  -3  112.09   24.00
  -6  -5  -3  123.69   23.50
  -6  -5  -3  135.79   21.40
   6   5   3  177.28   23.60
   6   5   3  160.48   26.60
  -7  -5  -3  100.39   28.90
  -7  -5  -3  114.19   27.20
   7   5   3   98.39   20.50
  -8  -5  -3   70.39   37.20
  -8  -5  -3  168.08   35.30
   8   5   3   84.09   22.70
   8   5   3  104.49   23.40
   8   5   3  116.89   36.60
  11  -6  -3   85.89   30.20
  11  -6  -3   39.80   26.40
  11  -6  -3   84.09   22.80
 -11   6   3   14.90   17.20
  10  -6  -3   22.50   21.10
  10  -6  -3  -26.90   22.80
  10  -6  -3   44.40   22.40
 -10   6   3   19.80   13.60
 -10   6   3   21.10   13.40
 -10   6   3   57.39   20.80
   9  -6  -3  361.06   30.40
   9  -6  -3  353.76   33.50
   9  -6  -3  351.46   39.40
  -9   6   3  357.06   31.10
  -9   6   3  333.07   33.50
  -9   6   3  371.46   24.40
   8  -6  -3  263.87   24.10
   8  -6  -3  258.87   23.70
   8  -6  -3  227.38   26.90
   8  -6  -3  291.57   30.50
  -8   6   3  189.88   25.30
  -8   6   3  250.57   19.50
   7  -6  -3  114.29   20.30
   7  -6  -3   84.39   17.70
  -7   6   3   94.29   16.70
  -7   6   3   73.49   13.20
  -7   6   3   95.99   19.00
   6  -6  -3    6.50    8.30
   6  -6  -3    6.70   10.50
  -6   6   3    1.50    7.80
  -6   6   3    2.70    8.10
  -6   6   3    9.60    6.00
   5  -6  -3   21.10    9.40
   5  -6  -3    6.90    8.80
   5  -6  -3   17.40    7.70
  -5   6   3   10.10    7.20
  -5   6   3   -1.60    7.10
  -5   6   3   28.00   12.70
   4  -6  -3   37.00    9.10
   4  -6  -3   56.99   12.50
   4  -6  -3   50.79    9.90
  -4   6   3   52.29   12.10
  -4   6   3   49.40   10.20
  -4   6   3   44.70    8.80
   3  -6  -3  222.58   17.10
   3  -6  -3  241.78   16.80
   3  -6  -3  251.47   17.40
  -3   6   3  206.58   16.90
  -3   6   3  249.68   16.90
  -3   6   3  228.88   15.00
   2  -6  -3  280.67   19.60
   2  -6  -3  308.77   19.20
   2  -6  -3  302.67   18.20
  -2   6   3  312.47   19.00
  -2   6   3  295.87   17.70
  -2   6   3  294.57   18.60
   1  -6  -3  475.95   23.80
   1  -6  -3  437.36   22.00
   1  -6  -3  435.96   19.70
   1  -6  -3  474.85   24.40
  -1   6   3  457.65   23.90
  -1   6   3  447.56   28.70
  -1   6   3  388.46   19.20
  -1   6   3  437.86   19.70
  -1   6   3  431.16   18.90
   0  -6  -3  464.55   22.40
   0  -6  -3  491.15   25.50
   0  -6  -3  426.06   22.60
   0  -6  -3  435.26   21.60
   0  -6  -3  489.75   25.00
   0   6   3  473.45   24.70
   0   6   3  454.15   24.20
   0   6   3  477.15   23.10
   0   6   3  461.25   22.90
  -1  -6  -3  226.38   18.50
  -1  -6  -3  238.08   20.10
  -1  -6  -3  220.88   14.20
  -1  -6  -3  254.47   17.60
   1   6   3  250.77   29.50
   1   6   3  254.67   18.30
   1   6   3  256.87   16.50
   1   6   3  234.48   16.80
  -2  -6  -3   -6.20   10.60
  -2  -6  -3   -3.30    9.50
  -2  -6  -3    6.90    5.60
  -2  -6  -3    8.30    9.40
   2   6   3    3.60    7.70
   2   6   3    8.70    8.50
   2   6   3    6.70    7.70
   2   6   3    6.00    9.30
  -3  -6  -3   22.30   13.60
  -3  -6  -3   14.70   12.30
  -3  -6  -3   19.50   10.10
  -3  -6  -3   26.00   12.70
   3   6   3   23.30    9.80
   3   6   3   41.00   13.60
   3   6   3   19.30    9.40
   3   6   3   17.70    8.50
  -4  -6  -3   33.40   10.80
  -4  -6  -3   31.60   16.40
  -4  -6  -3   28.40   14.50
   4   6   3   63.49   16.90
   4   6   3   12.50   10.30
   4   6   3   11.50   10.90
  -5  -6  -3   51.79   17.90
  -5  -6  -3   17.10   20.10
  -5  -6  -3   -5.00   12.30
   5   6   3   -0.10   17.90
   5   6   3   45.10   24.30
   5   6   3   13.40   13.10
  -6  -6  -3  169.28   27.50
  -6  -6  -3  163.68   24.90
  -6  -6  -3  227.08   38.20
   6   6   3  232.38   29.10
   6   6   3  237.08   36.90
   6   6   3  127.69   21.20
  -7  -6  -3   72.89   33.00
  -7  -6  -3   87.99   26.50
   7   6   3   50.39   31.10
   7   6   3   67.29   20.80
   7   6   3   43.70   20.60
  11  -7  -3  -19.70   29.60
  11  -7  -3  -29.50   22.70
  11  -7  -3   57.89   25.90
 -11   7   3   17.10   26.40
 -11   7   3   39.60   17.80
  10  -7  -3   68.39   18.80
  10  -7  -3  123.99   23.70
  10  -7  -3   65.59   29.60
 -10   7   3   80.09   15.70
   9  -7  -3  278.07   40.60
   9  -7  -3  158.98   29.00
  -9   7   3  234.48   22.30
  -9   7   3  180.08   28.30
  -9   7   3  193.68   23.40
   8  -7  -3   27.20   12.80
  -8   7   3    8.50   10.70
  -8   7   3   12.60    9.10
  -8   7   3   22.80   17.20
   7  -7  -3   32.10   11.30
   7  -7  -3   34.10   12.40
   7  -7  -3   27.50   13.20
  -7   7   3   27.90   10.40
  -7   7   3   38.90    9.30
  -7   7   3   30.90   12.70
   6  -7  -3  115.99   19.30
   6  -7  -3  137.39   16.80
   6  -7  -3  160.58   18.70
  -6   7   3  164.68   13.90
  -6   7   3  130.19   18.30
  -6   7   3  162.98   18.00
   5  -7  -3    8.00    9.90
   5  -7  -3    7.40   10.90
   5  -7  -3    9.00    8.50
  -5   7   3   14.90    6.60
  -5   7   3    6.00    7.80
  -5   7   3   13.90    8.50
   4  -7  -3   72.09   14.60
   4  -7  -3   85.89   15.30
   4  -7  -3   81.29   14.90
  -4   7   3   62.89   14.00
  -4   7   3   75.09   12.40
   3  -7  -3  687.53   32.40
   3  -7  -3  712.43   32.20
   3  -7  -3  704.23   33.90
  -3   7   3  699.53   33.60
  -3   7   3  672.53   32.90
  -3   7   3  653.83   33.70
   2  -7  -3  708.93   34.00
   2  -7  -3  707.13   34.80
   2  -7  -3  727.63   32.90
  -2   7   3  724.43   34.40
  -2   7   3  741.83   33.90
  -2   7   3  766.12   32.20
   1  -7  -3  135.89   16.20
   1  -7  -3  130.89   16.40
   1  -7  -3  132.49   13.90
  -1   7   3  130.69   12.00
  -1   7   3  153.08   13.40
  -1   7   3  118.59   15.40
  -1   7   3  118.19   14.90
   0  -7  -3  229.38   19.70
   0  -7  -3  175.68   16.40
   0  -7  -3  206.38   18.60
   0  -7  -3  196.58   14.60
   0  -7  -3  177.68   16.30
   0   7   3  201.88   18.10
   0   7   3  199.58   17.00
   0   7   3  199.08   17.20
   0   7   3  201.78   15.60
  -1  -7  -3   79.59   18.90
  -1  -7  -3   46.10   10.40
  -1  -7  -3   80.29   16.10
  -1  -7  -3   63.29   11.70
   1   7   3   86.69   15.40
   1   7   3   57.49   10.50
   1   7   3   72.59   13.00
   1   7   3   59.79   11.00
  -2  -7  -3    2.80   13.40
  -2  -7  -3    6.70   11.00
  -2  -7  -3   28.80   12.00
   2   7   3   19.30   11.50
   2   7   3   -5.60    9.30
   2   7   3    8.80   17.70
   2   7   3   16.10    8.30
  -3  -7  -3   30.70   14.60
  -3  -7  -3   26.50   14.00
  -3  -7  -3   49.40   17.50
  -3  -7  -3   16.10   11.30
   3   7   3   13.90   10.70
   3   7   3   22.20   14.30
   3   7   3   15.30   10.80
  -4  -7  -3   38.60   18.20
  -4  -7  -3  -15.90   19.70
  -4  -7  -3   26.20   16.30
  -4  -7  -3   18.00   11.80
   4   7   3   55.49   18.60
  -5  -7  -3  174.48   25.40
  -5  -7  -3  144.89   29.70
  -5  -7  -3  221.38   26.50
  -5  -7  -3  191.98   37.20
   5   7   3  193.08   28.10
   5   7   3  185.98   26.70
  -6  -7  -3   36.50   28.10
  -6  -7  -3   42.80   19.30
  -6  -7  -3   19.70   24.00
  -6  -7  -3   37.80   29.10
   6   7   3    1.70   17.30
   6   7   3  -11.30   29.50
   6   7   3   30.80   18.00
  -7  -7  -3   20.10   38.10
   7   7   3    0.50   33.60
   7   7   3   30.60   22.00
   7   7   3   -7.20   20.50
  11  -8  -3  105.29   31.10
  11  -8  -3   73.49   26.40
  11  -8  -3   99.39   34.70
 -11   8   3  119.79   20.90
  10  -8  -3   87.29   23.80
  10  -8  -3   63.09   31.10
 -10   8   3   53.69   22.00
   9  -8  -3   55.99   24.40
   9  -8  -3   11.70   18.50
  -9   8   3    8.90   19.00
   8  -8  -3   27.80   16.30
  -8   8   3  -14.50   14.80
   7  -8  -3   58.29   20.00
   7  -8  -3   64.09   13.80
   7  -8  -3   54.69   15.00
  -7   8   3   62.89   12.50
  -7   8   3   44.80    9.50
  -7   8   3   97.29   20.90
   6  -8  -3   50.29   12.20
   6  -8  -3   46.90   12.80
   6  -8  -3   42.10   13.50
  -6   8   3   62.89   12.80
  -6   8   3   44.70   12.20
  -6   8   3   37.20   10.50
   5  -8  -3   40.70   12.50
   5  -8  -3   34.50   11.00
   5  -8  -3   34.90   12.00
  -5   8   3   60.99   11.20
  -5   8   3   49.00   11.90
  -5   8   3   46.50   10.30
   4  -8  -3    4.30    8.60
   4  -8  -3    7.70    9.80
   4  -8  -3   11.60   10.60
  -4   8   3   10.70    9.80
  -4   8   3   16.00    6.60
   3  -8  -3  226.38   18.10
   3  -8  -3  177.78   18.90
   3  -8  -3  228.08   19.60
  -3   8   3  203.58   14.70
  -3   8   3  206.58   19.80
  -3   8   3  177.98   18.80
   2  -8  -3  132.29   17.90
   2  -8  -3  151.58   16.50
   2  -8  -3  142.39   17.50
  -2   8   3  165.18   14.20
  -2   8   3  106.19   16.60
  -2   8   3  146.69   18.30
   1  -8  -3  277.67   22.90
   1  -8  -3  250.77   21.10
   1  -8  -3  247.78   19.90
   1  -8  -3  262.97   18.60
  -1   8   3  281.27   17.60
  -1   8   3  220.08   21.00
  -1   8   3  249.78   20.60
  -1   8   3  241.38   16.60
   0  -8  -3  164.78   18.40
   0  -8  -3  186.58   19.90
   0  -8  -3  173.08   17.90
   0  -8  -3  175.28   16.20
   0   8   3  219.28   20.20
   0   8   3  165.18   16.10
   0   8   3  175.78   19.00
   0   8   3  190.78   19.00
  -1  -8  -3   -1.20   13.40
  -1  -8  -3    2.60    9.60
  -1  -8  -3   -1.20   10.90
  -1  -8  -3    6.60   10.80
  -1  -8  -3    8.70    8.20
   1   8   3   -4.30    9.50
   1   8   3    3.50    9.40
   1   8   3    4.00   10.70
   1   8   3   -9.20    8.50
  -2  -8  -3   42.10   17.90
  -2  -8  -3   27.30   14.00
  -2  -8  -3   50.89   14.70
   2   8   3   31.50   12.30
   2   8   3   32.30   11.80
   2   8   3   39.10   10.50
   2   8   3   36.90   14.40
  -3  -8  -3   -5.70   15.50
  -3  -8  -3   45.70   18.00
  -3  -8  -3    1.70   12.00
  -3  -8  -3   47.20   22.20
   3   8   3   43.30   17.20
   3   8   3   25.50   14.60
   3   8   3   19.70   11.60
  -4  -8  -3  335.97   28.60
  -4  -8  -3  296.57   39.40
  -4  -8  -3  336.97   38.40
   4   8   3  374.56   29.10
   4   8   3  334.67   33.30
  -5  -8  -3  268.97   41.80
  -5  -8  -3  164.08   27.80
  -5  -8  -3  200.78   35.10
  -5  -8  -3  169.08   29.80
   5   8   3  178.98   28.80
   5   8   3  195.98   40.00
   5   8   3  181.08   32.40
  -6  -8  -3   49.50   35.90
  -6  -8  -3   43.90   32.80
   6   8   3   -5.80   18.90
   6   8   3  -36.10   29.30
   6   8   3    2.80   21.70
  10  -9  -3  100.29   25.80
 -10   9   3  167.28   38.30
   9  -9  -3   -5.80   19.10
   9  -9  -3  -18.10   16.90
  -9   9   3  -12.80   14.60
  -9   9   3   18.20   21.10
   8  -9  -3   26.60   17.50
   8  -9  -3   -7.90   14.60
  -8   9   3   20.80   19.40
  -8   9   3  -20.20   12.70
   7  -9  -3   83.89   18.30
   7  -9  -3  110.89   23.40
   7  -9  -3   57.99   15.50
  -7   9   3  111.89   24.40
  -7   9   3   91.59   25.20
   6  -9  -3  302.07   25.90
   6  -9  -3  312.47   27.60
   6  -9  -3  345.27   28.50
  -6   9   3  327.07   25.60
   5  -9  -3  136.49   20.40
   5  -9  -3  138.39   21.80
   5  -9  -3  160.88   20.30
  -5   9   3  164.78   20.70
  -5   9   3  114.29   21.20
   4  -9  -3  852.21   41.20
   4  -9  -3  861.61   43.00
   4  -9  -3  862.71   41.20
  -4   9   3  855.01   42.00
  -4   9   3  875.11   43.20
  -4   9   3  871.31   36.40
   3  -9  -3  118.99   20.10
   3  -9  -3   99.69   18.10
  -3   9   3   97.19   13.60
  -3   9   3   84.59   18.00
  -3   9   3  126.39   19.80
   2  -9  -3   49.70   11.80
   2  -9  -3   76.59   15.50
   2  -9  -3   43.40   11.30
  -2   9   3   95.69   19.50
  -2   9   3   63.99   10.30
  -2   9   3   55.29   11.80
   1  -9  -3   19.20   10.40
   1  -9  -3   10.80   10.50
   1  -9  -3   49.30   15.60
  -1   9   3   25.50    9.30
  -1   9   3   25.70   11.20
   0  -9  -3   18.60   16.50
   0  -9  -3   13.00   10.40
   0  -9  -3   31.10   15.40
   0   9   3   21.60   10.90
   0   9   3   18.60   12.00
   0   9   3    8.10   14.20
  -1  -9  -3   66.69   14.60
  -1  -9  -3   73.09   20.00
  -1  -9  -3   69.89   14.80
  -1  -9  -3   16.80   11.40
   1   9   3   44.60   13.90
   1   9   3   30.90   13.40
   1   9   3   29.10   18.10
   1   9   3   41.40   11.40
  -2  -9  -3   44.60   20.80
  -2  -9  -3   23.80   16.40
  -2  -9  -3   -1.60   12.00
  -2  -9  -3  -20.30   14.90
   2   9   3   12.60   12.10
   2   9   3   -6.60   12.90
   2   9   3   13.20   15.50
  -3  -9  -3  142.89   29.20
  -3  -9  -3   82.39   20.10
  -3  -9  -3   84.29   19.10
   3   9   3  139.39   22.20
   3   9   3  103.49   19.00
  -4  -9  -3  111.19   32.10
  -4  -9  -3  176.68   26.40
   4   9   3  185.38   27.30
   4   9   3  165.08   35.50
   4   9   3  155.28   28.60
  -5  -9  -3  -10.90   26.50
  -5  -9  -3    6.20   33.70
  -5  -9  -3   61.09   32.50
   5   9   3   -0.80   19.30
   5   9   3    4.10   21.70
  10 -10  -3  155.18   56.89
  10 -10  -3   91.99   39.30
   9 -10  -3   40.30   23.10
  -9  10   3   58.19   24.70
  -9  10   3   32.70   17.50
   8 -10  -3   69.49   21.80
   8 -10  -3   42.40   17.60
  -8  10   3   97.99   23.20
  -8  10   3   81.99   17.50
   7 -10  -3   94.99   18.70
   7 -10  -3   51.19   15.80
  -7  10   3   70.69   17.80
   6 -10  -3   62.09   16.20
   6 -10  -3   77.19   18.00
   6 -10  -3   45.60   14.40
  -6  10   3   59.59   14.30
  -6  10   3   38.30   14.70
   5 -10  -3  335.77   27.50
   5 -10  -3  340.17   27.80
   5 -10  -3  312.77   27.60
  -5  10   3  237.78   40.10
   4 -10  -3  379.56   27.80
   4 -10  -3  349.17   29.10
  -4  10   3  349.37   36.40
  -4  10   3  270.77   28.00
   3 -10  -3  253.57   26.00
   3 -10  -3  268.87   23.80
   3 -10  -3  251.87   27.10
  -3  10   3  245.38   24.00
  -3  10   3  270.07   19.30
  -3  10   3  270.47   27.00
   2 -10  -3   35.10   12.80
   2 -10  -3   19.40   15.90
   2 -10  -3   14.00   11.80
  -2  10   3   34.10   10.40
  -2  10   3   25.70   13.80
  -2  10   3   34.10   20.10
   1 -10  -3   48.70   17.80
   1 -10  -3   16.60   12.20
  -1  10   3   -1.90   11.00
  -1  10   3   -2.00   12.70
  -1  10   3   33.10   14.20
   0  10   3   39.30   14.70
   0  10   3   21.40   14.20
   0  10   3   16.50   10.80
  -1 -10  -3   29.20   13.80
   1  10   3   50.59   13.70
   1  10   3   44.70   14.90
   2  10   3   36.30   14.90
   2  10   3    8.00   16.60
  -3 -10  -3   52.49   17.80
   3  10   3   72.89   20.20
   3  10   3   69.79   18.80
  -4 -10  -3  -37.10   35.20
  -4 -10  -3    9.00   51.59
   4  10   3   12.60   22.90
   4  10   3   82.79   43.80
   4  10   3   34.20   20.20
   9 -11  -3   12.40   21.50
   9 -11  -3   70.99   25.80
  -9  11   3  -22.00   27.10
  -9  11   3   51.49   19.10
   8 -11  -3  167.88   35.80
  -8  11   3  217.88   39.00
   7 -11  -3   26.40   18.70
   7 -11  -3    2.80   16.30
  -7  11   3    9.60   18.00
   6 -11  -3  141.89   34.40
   6 -11  -3   77.89   16.20
  -6  11   3  102.89   20.00
  -6  11   3   87.69   16.60
   5 -11  -3  223.28   29.30
   5 -11  -3  271.97   30.00
  -5  11   3  263.57   28.50
  -5  11   3  200.18   29.10
   4 -11  -3  124.49   28.00
   4 -11  -3  134.29   25.20
  -4  11   3  152.38   24.00
  -4  11   3  118.59   20.40
   3 -11  -3   33.40   15.00
   3 -11  -3   38.40   14.40
   2 -11  -3    3.70   14.30
   2 -11  -3    9.40   26.10
   2 -11  -3   -2.70   13.20
  -2  11   3   -4.60   15.30
  -2  11   3   26.00   13.60
   1 -11  -3   27.10   14.40
  -1  11   3   11.30   14.60
  -1  11   3   43.20   17.00
   0 -11  -3   49.70   15.30
   0 -11  -3   63.99   26.10
   0  11   3   22.20   16.80
   0  11   3   73.29   19.20
   0  11   3   59.39   15.10
  -1 -11  -3   40.80   26.50
   1  11   3  -13.80   15.70
   2  11   3   75.19   18.60
   2  11   3   53.69   20.30
  -3 -11  -3   48.20   20.50
  -3 -11  -3  106.79   41.30
   3  11   3   28.20   21.80
   8 -12  -3   51.09   24.20
  -8  12   3   59.19   21.10
   7 -12  -3   58.49   18.90
  -7  12   3   61.49   18.60
  -7  12   3   77.29   22.30
   6 -12  -3   65.49   19.80
   6 -12  -3    0.60   16.50
  -6  12   3   31.20   19.70
  -6  12   3   28.30   16.90
   5 -12  -3   36.90   29.50
   5 -12  -3   27.90   17.70
   5 -12  -3   33.10   17.20
  -5  12   3   30.40   15.80
  -5  12   3    2.80   19.20
   4 -12  -3   50.89   22.10
   4 -12  -3   24.90   17.60
   4 -12  -3   63.99   17.50
  -4  12   3   38.00   15.80
  -4  12   3    4.00   19.90
   3 -12  -3   36.60   17.50
   3 -12  -3   35.20   23.40
   3 -12  -3   -9.20   25.40
  -3  12   3   23.50   17.10
  -3  12   3   -8.40   19.50
   2 -12  -3   69.99   26.00
   2 -12  -3    4.60   16.70
  -2  12   3    8.60   16.90
  -2  12   3   36.60   20.60
   1 -12  -3   53.99   17.90
  -1  12   3   65.29   21.50
  -1  12   3   30.40   18.40
   0 -12  -3   38.00   31.50
   0 -12  -3   -7.50   17.10
   0  12   3   -5.70   18.20
  -2 -12  -3  204.58   50.49
   7 -13  -3   74.79   26.10
  -7  13   3   74.39   20.70
   6 -13  -3   66.39   22.20
  -6  13   3   59.99   21.60
  -6  13   3   39.50   19.40
   5 -13  -3   26.00   19.40
   5 -13  -3    3.20   21.90
  -5  13   3   12.30   17.90
  -5  13   3  -21.40   22.60
   4 -13  -3   14.10   21.40
   4 -13  -3   30.40   28.90
  -4  13   3   56.39   19.10
  -4  13   3  -17.50   21.00
   3 -13  -3   75.09   31.30
  -3  13   3   95.99   20.20
   2 -13  -3    7.40   18.10
  -2  13   3    4.40   25.20
  -2  13   3   20.20   19.20
   1 -13  -3   66.49   36.00
   1 -13  -3   32.00   20.50
  -1  13   3   60.39   21.20
   0 -13  -3  -15.90   20.00
   0 -13  -3  -30.40   35.30
   0  15  -4   92.99   28.70
   0 -15   4   72.29   33.10
  -1  15  -4  127.09   21.70
  -1  15  -4  155.78   26.10
   1 -15   4  173.18   29.00
  -2  15  -4   46.10   22.30
  -2  15  -4  -16.70   17.10
   2 -15   4   19.90   24.10
  -3  15  -4  -19.40   28.30
  -3  15  -4   15.30   20.00
  -3  15  -4   32.70   20.50
   3 -15   4   -5.20   15.80
   3 -15   4   16.70   22.20
  -4  15  -4   16.50   21.30
  -4  15  -4  -25.30   19.00
   4 -15   4  -27.20   21.60
   4 -15   4  -16.00   15.80
   4 -15   4  -18.00   23.00
  -5  15  -4   42.10   30.00
  -5  15  -4   50.29   21.10
   5 -15   4   36.50   26.30
   5 -15   4   -0.30   23.10
   5 -15   4    5.80   17.10
   2  14  -4  -11.30   25.80
   2  14  -4   19.10   18.60
   1  14  -4   -5.00   23.50
   1  14  -4   -1.40   15.90
  -1 -14   4    1.70   23.30
   0 -14   4  106.59   17.50
   0 -14   4   94.69   23.60
  -1  14  -4   54.49   16.30
  -1  14  -4   53.59   21.70
   1 -14   4   69.09   21.00
   1 -14   4   38.80   13.90
  -2  14  -4   67.29   18.30
  -2  14  -4   39.20   16.30
  -2  14  -4   32.60   14.70
   2 -14   4   32.60   19.30
   2 -14   4   50.79   14.10
  -3  14  -4   13.90   15.40
  -3  14  -4  -10.70   16.70
  -3  14  -4   31.10   16.70
   3 -14   4   -3.80   12.90
   3 -14   4   23.30   20.00
  -4  14  -4    6.50   16.10
  -4  14  -4   27.80   18.30
   4 -14   4    7.70   14.10
   4 -14   4   -0.70   21.10
  -5  14  -4   -7.80   19.60
  -5  14  -4   21.30   17.80
   5 -14   4  -11.80   21.10
   5 -14   4   40.80   15.40
  -6  14  -4   87.59   22.00
  -6  14  -4   75.19   20.90
   6 -14   4   85.29   27.70
   6 -14   4   41.40   17.80
  -7  14  -4  175.18   39.60
  -7  14  -4  142.69   26.70
   7 -14   4  100.29   32.50
   7 -14   4  146.99   29.40
   7 -14   4  196.98   45.30
  -3 -13   4  123.49   24.50
   2  13  -4   67.59   16.60
  -2 -13   4   82.29   23.40
  -2 -13   4   73.49   19.80
  -2 -13   4  123.39   25.70
   1  13  -4   65.99   15.10
   1  13  -4   50.89   19.70
  -1 -13   4   64.79   17.40
  -1 -13   4   47.80   21.90
   0  13  -4   42.40   18.30
   0  13  -4   50.19   13.80
   0 -13   4   41.20   12.60
   0 -13   4   72.49   17.50
   0 -13   4   46.20   16.50
  -1  13  -4    1.20   12.90
  -1  13  -4  -12.10   15.60
   1 -13   4   -9.80   16.70
   1 -13   4   15.20   11.10
  -2  13  -4   23.70   11.80
  -2  13  -4   16.60   13.80
  -2  13  -4   -1.50   15.00
   2 -13   4    6.00   13.60
   2 -13   4   -3.50   15.60
  -3  13  -4    9.70   11.70
  -3  13  -4    0.80   13.70
  -3  13  -4   30.80   15.50
   3 -13   4    8.20   17.20
   3 -13   4   16.80   11.40
  -4  13  -4   63.39   18.20
  -4  13  -4   87.79   19.20
  -4  13  -4   86.39   13.80
   4 -13   4   78.79   14.40
   4 -13   4   83.09   21.10
  -5  13  -4   40.20   16.40
  -5  13  -4   69.99   19.00
   5 -13   4   52.09   16.30
   5 -13   4   92.89   22.40
  -6  13  -4    4.00   15.40
  -6  13  -4   14.30   17.20
   6 -13   4   23.80   16.60
   6 -13   4    3.20   22.10
  -7  13  -4  211.38   31.80
  -7  13  -4  140.19   22.80
   7 -13   4  163.28   33.00
   7 -13   4  220.08   33.80
  -8  13  -4   21.80   23.80
  -8  13  -4  100.59   35.30
   8 -13   4   34.90   30.20
   8 -13   4   77.89   35.20
   8 -13   4   21.10   22.00
   5  12  -4  -11.00   18.00
  -5 -12   4   48.70   46.00
  -5 -12   4   41.40   31.60
  -5 -12   4  -23.60   29.90
  -4 -12   4   71.29   23.20
  -3 -12   4  231.38   34.40
  -3 -12   4  253.37   38.20
  -3 -12   4  231.78   33.70
   2  12  -4  151.08   28.00
   2  12  -4  172.18   21.60
  -2 -12   4  147.69   30.10
  -2 -12   4  125.89   22.00
  -2 -12   4  135.39   26.50
   1  12  -4   33.40   14.70
  -1 -12   4   15.60   16.20
  -1 -12   4   32.20   13.50
  -1 -12   4   16.60   10.30
   0  12  -4  103.09   20.10
   0 -12   4  112.99   25.40
   0 -12   4   53.99   10.90
   0 -12   4   69.59   14.60
   0 -12   4   73.89   17.60
  -1  12  -4   14.00   11.60
  -1  12  -4    2.10    9.50
  -1  12  -4   18.60   15.60
   1 -12   4   35.50   12.30
   1 -12   4   12.90    9.40
   1 -12   4   13.90   15.20
  -2  12  -4   19.60    9.70
  -2  12  -4    6.10   13.80
  -2  12  -4   10.50   11.60
   2 -12   4   -5.40   16.70
   2 -12   4   -4.50   13.30
   2 -12   4   35.90   12.30
   2 -12   4   -1.60    9.40
  -3  12  -4   21.70   12.60
  -3  12  -4   33.80   13.00
  -3  12  -4   38.70   10.70
   3 -12   4   21.30   15.80
   3 -12   4   19.50   10.10
  -4  12  -4   73.39   15.40
  -4  12  -4   96.79   18.60
   4 -12   4  119.19   27.70
   4 -12   4   79.39   14.60
  -5  12  -4   20.50   14.10
  -5  12  -4   32.10   15.00
   5 -12   4   22.40   18.50
   5 -12   4   44.90   13.10
  -6  12  -4  102.69   19.90
  -6  12  -4  158.28   26.60
   6 -12   4  151.88   25.60
   6 -12   4  164.58   27.00
  -7  12  -4    4.80   16.80
   7 -12   4   13.60   22.30
   7 -12   4    3.10   15.70
  -8  12  -4   16.20   19.40
   8 -12   4   12.10   19.50
   8 -12   4   12.00   27.10
  -9  12  -4   64.89   22.30
   9 -12   4   61.89   36.40
   6  11  -4   57.49   32.40
   6  11  -4   29.40   20.00
   6  11  -4   41.90   19.00
  -6 -11   4   29.90   31.30
  -6 -11   4   49.90   28.50
  -6 -11   4   17.80   28.30
   5  11  -4   86.09   22.90
   5  11  -4   84.49   17.00
   5  11  -4  134.59   28.50
  -5 -11   4   80.89   23.50
  -5 -11   4   88.19   28.10
   4  11  -4  165.98   32.50
   4  11  -4  105.69   17.40
   4  11  -4  104.39   15.90
   3  11  -4  277.27   22.40
   3  11  -4  262.57   34.00
   3  11  -4  321.97   26.70
  -3 -11   4  306.57   30.20
  -3 -11   4  355.36   39.80
   2  11  -4   82.79   13.80
   2  11  -4   67.59   16.30
   2  11  -4   63.19   12.60
  -2 -11   4   60.69   10.40
  -2 -11   4   83.59   15.00
  -2 -11   4   80.29   20.40
   1  11  -4  285.17   21.10
   1  11  -4  251.07   20.30
   1  11  -4  237.38   23.80
  -1 -11   4  230.38   25.60
  -1 -11   4  254.57   23.10
  -1 -11   4  193.48   18.20
  -1 -11   4  213.18   24.30
   0  11  -4   41.80   10.40
   0  11  -4   30.10    9.20
   0  11  -4   33.10   11.60
   0 -11   4   32.60    9.00
   0 -11   4   40.30   13.30
   0 -11   4   27.30   11.50
  -1  11  -4   15.20   10.50
  -1  11  -4   -2.90    8.40
  -1  11  -4    5.10    9.50
   1 -11   4    2.70   11.70
   1 -11   4   19.00   10.90
   1 -11   4   -0.20    7.90
   1 -11   4   12.60   10.60
  -2  11  -4   30.70   11.10
  -2  11  -4   44.20   12.40
   2 -11   4   37.70   14.20
   2 -11   4   20.90    9.20
   2 -11   4   44.10   10.40
  -3  11  -4  356.26   25.20
  -3  11  -4  352.76   22.80
  -3  11  -4  331.97   26.60
   3 -11   4  349.67   24.10
   3 -11   4  359.66   24.60
   3 -11   4  393.06   29.10
   3 -11   4  357.26   24.50
  -4  11  -4  188.38   21.60
  -4  11  -4  197.68   17.90
  -4  11  -4  221.98   21.70
   4 -11   4  190.58   20.70
   4 -11   4  182.68   26.40
   4 -11   4  200.58   20.60
  -5  11  -4  168.38   37.00
  -5  11  -4  169.68   17.20
   5 -11   4  237.68   44.90
  -6  11  -4  165.58   24.50
   6 -11   4  174.58   30.20
   6 -11   4  188.68   24.40
  -7  11  -4  128.29   24.70
  -7  11  -4   85.29   18.50
   7 -11   4   99.29   24.80
   7 -11   4   85.79   17.70
  -8  11  -4    2.90   17.10
   8 -11   4   28.10   17.30
   8 -11   4   29.60   26.30
  -9  11  -4   41.50   20.10
  -9  11  -4   29.90   19.70
   9 -11   4   49.80   30.30
   7  10  -4  -12.10   23.70
   7  10  -4   42.90   19.60
  -7 -10   4    9.70   26.50
  -7 -10   4   91.09   36.90
  -7 -10   4   21.70   29.10
   6  10  -4   50.19   22.50
   6  10  -4   19.50   15.40
  -6 -10   4  -20.80   26.50
  -6 -10   4   18.40   21.00
  -6 -10   4    4.40   24.40
   5  10  -4   48.20   12.80
   5  10  -4   78.19   20.90
   5  10  -4   24.80   14.70
  -5 -10   4   62.09   23.50
  -5 -10   4   45.10   22.90
  -5 -10   4   77.39   19.10
   4  10  -4  154.38   28.80
   4  10  -4  190.98   23.70
   4  10  -4  190.08   19.40
  -4 -10   4  232.38   26.30
  -4 -10   4  247.38   30.30
   3  10  -4   13.60   12.80
   3  10  -4   35.70   10.70
  -3 -10   4    5.30   16.10
  -3 -10   4   11.90   13.40
  -3 -10   4   36.00   13.10
   2  10  -4  361.56   24.10
   2  10  -4  309.97   29.50
   2  10  -4  376.66   26.90
   2  10  -4  326.27   19.70
  -2 -10   4  361.36   27.00
  -2 -10   4  351.66   20.90
  -2 -10   4  378.86   28.40
  -2 -10   4  369.26   27.60
   1  10  -4  122.09   14.50
   1  10  -4  130.39   19.60
   1  10  -4  144.69   15.20
   1  10  -4  132.39   15.60
  -1 -10   4  170.08   23.10
  -1 -10   4  149.59   20.10
  -1 -10   4  129.89   18.60
   0  10  -4   73.49   16.20
   0  10  -4   85.79   14.50
   0  10  -4   66.89   13.50
   0 -10   4   70.39   14.50
   0 -10   4   77.29   16.50
   0 -10   4   75.59   12.60
  -1  10  -4   -2.80    6.70
  -1  10  -4    3.10    7.90
  -1  10  -4   17.50    9.30
   1 -10   4    7.70    7.10
   1 -10   4   11.40   10.10
   1 -10   4    5.80    8.10
   1 -10   4   19.70    8.80
  -2  10  -4  443.86   27.00
  -2  10  -4  477.75   26.20
  -2  10  -4  457.15   24.30
   2 -10   4  452.75   25.50
   2 -10   4  428.36   25.30
   2 -10   4  449.76   26.00
   2 -10   4  458.75   29.80
  -3  10  -4  141.89   14.10
  -3  10  -4  146.89   17.10
  -3  10  -4   94.89   18.10
   3 -10   4  115.99   16.30
   3 -10   4  133.49   16.60
   3 -10   4  112.49   16.40
   3 -10   4  143.39   20.20
  -4  10  -4  304.07   23.50
  -4  10  -4  263.77   18.20
  -4  10  -4  256.87   22.60
   4 -10   4  267.67   21.50
   4 -10   4  343.07   26.20
   4 -10   4  291.77   22.90
   4 -10   4  265.07   20.90
  -5  10  -4  349.37   25.60
  -5  10  -4  356.86   25.90
  -5  10  -4  348.07   20.00
   5 -10   4  338.17   25.90
   5 -10   4  319.57   23.80
   5 -10   4  309.77   29.40
   5 -10   4  343.47   25.00
  -6  10  -4  120.59   23.40
   6 -10   4   73.59   23.80
   6 -10   4   94.99   15.40
   6 -10   4  124.19   21.70
  -7  10  -4   42.30   14.20
  -7  10  -4   50.79   24.50
   7 -10   4   75.49   20.90
   7 -10   4   25.10   15.70
  -8  10  -4  -16.50   16.90
   8 -10   4    2.70   16.60
   8 -10   4   36.70   22.60
  -9  10  -4   50.09   18.90
 -10  10  -4   10.30   26.20
  10 -10   4    2.90   35.40
  10 -10   4    8.50   31.10
   8   9  -4   24.30   20.50
  -8  -9   4   12.70   27.50
  -8  -9   4   20.70   31.40
   7   9  -4   54.59   24.50
   7   9  -4   67.19   18.20
  -7  -9   4   56.39   24.60
  -7  -9   4  123.89   33.20
   6   9  -4   23.70   14.40
   6   9  -4    9.50   12.70
   6   9  -4    8.40   18.60
  -6  -9   4    5.10   21.50
  -6  -9   4   -9.80   16.70
  -6  -9   4  -10.90   21.40
   5   9  -4  429.26   35.50
   5   9  -4  423.96   29.10
   5   9  -4  457.25   31.10
  -5  -9   4  516.65   40.40
  -5  -9   4  505.05   38.90
  -5  -9   4  498.55   36.10
   4   9  -4  186.88   19.00
   4   9  -4  221.68   25.00
   4   9  -4  208.88   21.60
  -4  -9   4  251.77   23.60
  -4  -9   4  235.48   26.10
  -4  -9   4  154.98   28.20
   3   9  -4   29.20    8.60
   3   9  -4   56.99   10.90
  -3  -9   4   49.90    9.40
  -3  -9   4   69.39   14.80
  -3  -9   4   40.50   11.20
  -3  -9   4   80.99   16.90
   2   9  -4  233.08   18.80
   2   9  -4  225.18   15.60
   2   9  -4  196.18   14.80
   2   9  -4  237.58   20.50
  -2  -9   4  260.37   24.70
  -2  -9   4  224.18   25.90
  -2  -9   4  239.08   20.40
   1   9  -4   30.20    6.70
   1   9  -4   27.90    9.70
   1   9  -4   49.90    8.80
   1   9  -4   32.00    8.70
  -1  -9   4   34.40    9.70
  -1  -9   4   27.00   10.40
   0   9  -4  251.37   19.80
   0   9  -4  212.28   12.90
   0   9  -4  250.57   17.00
   0   9  -4  259.27   16.60
   0  -9   4  262.87   19.40
   0  -9   4  245.78   20.10
   0  -9   4  260.17   16.60
   0  -9   4  237.48   18.30
  -1   9  -4    3.30    7.20
  -1   9  -4   -1.20    5.70
  -1   9  -4   -9.80    6.60
   1  -9   4    0.30    5.80
   1  -9   4   -1.20    6.90
   1  -9   4   -0.70    7.90
  -2   9  -4  112.89   12.40
  -2   9  -4  133.29   14.90
  -2   9  -4  155.38   15.60
   2  -9   4  141.89   14.80
   2  -9   4  116.99   14.10
   2  -9   4  136.19   14.60
   2  -9   4  123.99   16.80
  -3   9  -4   45.70   10.10
  -3   9  -4   50.69   10.50
   3  -9   4   54.39   10.40
   3  -9   4   53.89   12.10
   3  -9   4   37.30    8.90
   3  -9   4   29.50    8.60
  -4   9  -4   11.60    9.10
  -4   9  -4   20.60    7.20
  -4   9  -4   30.60    9.30
   4  -9   4   27.10   10.10
   4  -9   4   29.10    8.90
   4  -9   4   13.60    8.30
   4  -9   4   24.10   11.60
  -5   9  -4  695.03   35.10
  -5   9  -4  569.94   31.80
  -5   9  -4  692.73   35.00
   5  -9   4  687.53   33.90
   5  -9   4  696.73   37.30
   5  -9   4  677.13   34.40
   5  -9   4  687.43   36.30
  -6   9  -4   85.19   18.70
  -6   9  -4   81.29   14.60
   6  -9   4   60.49   14.60
   6  -9   4   92.29   17.30
   6  -9   4   83.99   13.70
   6  -9   4   86.39   14.60
  -7   9  -4   22.80   13.50
   7  -9   4   11.00   12.60
   7  -9   4    9.40   16.60
  -8   9  -4   20.60   15.10
   8  -9   4    8.50   30.70
   8  -9   4   -6.60   14.90
   8  -9   4   26.00   18.80
   8  -9   4   15.00   20.90
  -9   9  -4   46.50   17.20
  -9   9  -4   60.49   18.30
   9  -9   4   54.69   25.80
   9  -9   4   43.30   20.40
 -10   9  -4  122.09   22.50
  10  -9   4   88.79   25.70
   8   8  -4    7.50   18.80
   8   8  -4  -22.50   17.10
  -8  -8   4    6.20   26.20
  -8  -8   4   -9.50   26.70
  -8  -8   4   -2.00   21.50
   7   8  -4   29.70   16.90
   7   8  -4   74.99   20.90
  -7  -8   4  107.59   26.00
  -7  -8   4   73.69   23.50
  -7  -8   4   50.39   19.70
   6   8  -4  469.05   33.30
   6   8  -4  427.46   31.30
   6   8  -4  429.36   35.00
  -6  -8   4  484.75   37.20
  -6  -8   4  396.46   40.40
   5   8  -4  360.46   25.10
   5   8  -4  375.16   31.20
   5   8  -4  379.06   27.00
  -5  -8   4  427.16   30.00
  -5  -8   4  415.86   31.50
  -5  -8   4  356.56   32.10
   4   8  -4   14.70    7.90
   4   8  -4   11.20   11.60
   4   8  -4    6.60    8.90
  -4  -8   4    9.60    9.50
  -4  -8   4    2.10   12.10
  -4  -8   4    0.30   11.10
  -4  -8   4   15.60   10.60
   3   8  -4   75.79   11.10
   3   8  -4   98.69   16.30
   3   8  -4   68.59   11.20
   3   8  -4   65.39   10.40
  -3  -8   4   90.69   12.20
  -3  -8   4   84.29   16.10
  -3  -8   4   97.09   14.70
  -3  -8   4   63.69   13.10
   2   8  -4   16.90    6.50
   2   8  -4   13.70    7.70
[truncated: 7,684,957 more chars]
